# Supplementary material for: Gaze following in Archosauria—Alligators and palaeognath birds suggest dinosaur origin of visual perspective taking
Source: Sci Adv. 2023 May 19;9(20):eadf0405. doi: 10.1126/sciadv.adf0405 (PMC10198628; doi:10.1126/sciadv.adf0405)
Supplement: Supplementary file 2 — Data S1 and S2 [file sciadv.adf0405_data_s1_and_s2.zip]

Archive with 2 entries (2 files):
- adf0405_Data_S1.xlsx
- adf0405_Data_S2.R
