# Supplementary material for: Gaze following in Archosauria—Alligators and palaeognath birds suggest dinosaur origin of visual perspective taking
Source: Sci Adv. 2023 May 19;9(20):eadf0405. doi: 10.1126/sciadv.adf0405 (PMC10198628; doi:10.1126/sciadv.adf0405)
Supplement: Supplementary file 2 — Data S1 and S2 [file sciadv.adf0405_data_s1_and_s2.zip › adf0405_Data_S1.xlsx]

## Sheet: Sheet1
Species	Subject	Sex	Experimental condition	Demonstrator condition	Demonstrator	Paradigm	Session	Order	Test condition	Side	VCO	TA	R	CB	Latency VCO	Latency TA	Latency CB
Alligator	Bestla	male	up	social	Toke	distance	3	1	social.test	NA	0	1	1	0	NA	1.8	NA
Alligator	Bestla	male	up	social	Toke	distance	3	1	social.control	NA	0	1	1	0	NA	9.2	NA
Alligator	Bestla	male	up	social	Toke	distance	3	1	social.test	NA	0	1	1	0	NA	1	NA
Alligator	Bestla	male	up	social	Toke	distance	3	1	social.control	NA	0	0	0	0	NA	1.8	NA
Alligator	Bestla	male	up	social	Toke	distance	3	1	social.control	NA	0	0	0	0	NA	NA	NA
Alligator	Bestla	male	up	social	Toke	distance	3	1	social.test	NA	0	0	0	0	NA	NA	NA
Alligator	Bestla	male	up	social	Toke	distance	3	1	social.control	NA	0	0	0	0	NA	NA	NA
Alligator	Bestla	male	up	social	Toke	distance	3	1	social.test	NA	0	1	1	0	NA	7.6	NA
Alligator	Bestla	male	up	social	Toke	distance	3	1	social.test	NA	0	1	1	0	NA	9.2	NA
Alligator	Bestla	male	up	social	Toke	distance	3	1	social.control	NA	0	0	0	0	NA	NA	NA
Alligator	Bestla	male	up	social	Toke	distance	3	1	social.control	NA	0	0	0	0	NA	NA	NA
Alligator	Bestla	male	up	social	Toke	distance	3	1	social.test	NA	0	1	1	0	NA	13.2	NA
Alligator	Bestla	male	up	nonsocial	NA	distance	4	2	nonsocial.test	NA	0	0	0	0	NA	NA	NA
Alligator	Bestla	male	up	nonsocial	NA	distance	4	2	nonsocial.control	NA	0	0	0	0	NA	NA	NA
Alligator	Bestla	male	up	nonsocial	NA	distance	4	2	nonsocial.test	NA	0	0	0	0	NA	NA	NA
Alligator	Bestla	male	up	nonsocial	NA	distance	4	2	nonsocial.control	NA	0	0	0	0	NA	NA	NA
Alligator	Bestla	male	up	nonsocial	NA	distance	4	2	nonsocial.control	NA	0	0	0	0	NA	NA	NA
Alligator	Bestla	male	up	nonsocial	NA	distance	4	2	nonsocial.test	NA	0	0	0	0	NA	NA	NA
Alligator	Bestla	male	up	nonsocial	NA	distance	4	2	nonsocial.control	NA	0	0	0	0	NA	NA	NA
Alligator	Bestla	male	up	nonsocial	NA	distance	4	2	nonsocial.test	NA	0	0	0	0	NA	NA	NA
Alligator	Bestla	male	up	nonsocial	NA	distance	4	2	nonsocial.test	NA	0	0	0	0	NA	NA	NA
Alligator	Bestla	male	up	nonsocial	NA	distance	4	2	nonsocial.control	NA	0	0	0	0	NA	NA	NA
Alligator	Bestla	male	up	nonsocial	NA	distance	4	2	nonsocial.control	NA	0	0	0	0	NA	NA	NA
Alligator	Bestla	male	up	nonsocial	NA	distance	4	2	nonsocial.test	NA	0	0	0	0	NA	NA	NA
Alligator	Ivar	male	up	nonsocial	NA	distance	3	1	nonsocial.test	NA	0	1	1	0	NA	14.6	NA
Alligator	Ivar	male	up	nonsocial	NA	distance	3	1	nonsocial.test	NA	0	0	0	0	NA	NA	NA
Alligator	Ivar	male	up	nonsocial	NA	distance	3	1	nonsocial.control	NA	0	0	0	0	NA	NA	NA
Alligator	Ivar	male	up	nonsocial	NA	distance	3	1	nonsocial.test	NA	0	0	0	0	NA	NA	NA
Alligator	Ivar	male	up	nonsocial	NA	distance	3	1	nonsocial.test	NA	0	0	0	0	NA	NA	NA
Alligator	Ivar	male	up	nonsocial	NA	distance	3	1	nonsocial.control	NA	0	0	0	0	NA	NA	NA
Alligator	Ivar	male	up	nonsocial	NA	distance	3	1	nonsocial.control	NA	0	1	1	0	NA	18.2	NA
Alligator	Ivar	male	up	nonsocial	NA	distance	3	1	nonsocial.test	NA	0	0	0	0	NA	NA	NA
Alligator	Ivar	male	up	nonsocial	NA	distance	3	1	nonsocial.control	NA	0	0	0	0	NA	NA	NA
Alligator	Ivar	male	up	nonsocial	NA	distance	3	1	nonsocial.test	NA	0	0	0	0	NA	NA	NA
Alligator	Ivar	male	up	nonsocial	NA	distance	3	1	nonsocial.control	NA	0	0	0	0	NA	NA	NA
Alligator	Ivar	male	up	nonsocial	NA	distance	3	1	nonsocial.control	NA	0	0	0	0	NA	NA	NA
Alligator	Ivar	male	up	social	Toke	distance	4	2	social.test	NA	0	0	0	0	NA	NA	NA
Alligator	Ivar	male	up	social	Toke	distance	4	2	social.test	NA	1	0	1	0	NA	NA	NA
Alligator	Ivar	male	up	social	Toke	distance	4	2	social.control	NA	0	0	0	0	NA	NA	NA
Alligator	Ivar	male	up	social	Toke	distance	4	2	social.test	NA	0	0	0	0	NA	NA	NA
Alligator	Ivar	male	up	social	Toke	distance	4	2	social.test	NA	0	0	0	0	NA	NA	NA
Alligator	Ivar	male	up	social	Toke	distance	4	2	social.control	NA	0	0	0	0	NA	NA	NA
Alligator	Ivar	male	up	social	Toke	distance	4	2	social.control	NA	0	0	0	0	NA	NA	NA
Alligator	Ivar	male	up	social	Toke	distance	4	2	social.test	NA	0	0	0	0	NA	NA	NA
Alligator	Ivar	male	up	social	Toke	distance	4	2	social.control	NA	0	0	0	0	NA	NA	NA
Alligator	Ivar	male	up	social	Toke	distance	4	2	social.test	NA	0	0	0	0	NA	NA	NA
Alligator	Ivar	male	up	social	Toke	distance	4	2	social.control	NA	0	0	0	0	NA	NA	NA
Alligator	Ivar	male	up	social	Toke	distance	4	2	social.control	NA	0	0	0	0	NA	NA	NA
Alligator	Gudrun	female	up	social	Toke	distance	5	1	social.control	NA	0	0	0	0	NA	NA	NA
Alligator	Gudrun	female	up	social	Toke	distance	5	1	social.test	NA	0	0	0	0	NA	NA	NA
Alligator	Gudrun	female	up	social	Toke	distance	5	1	social.control	NA	0	0	0	0	NA	NA	NA
Alligator	Gudrun	female	up	social	Toke	distance	5	1	social.control	NA	0	0	0	0	NA	NA	NA
Alligator	Gudrun	female	up	social	Toke	distance	5	1	social.control	NA	0	1	1	0	NA	12.2	NA
Alligator	Gudrun	female	up	social	Toke	distance	5	1	social.control	NA	0	0	0	0	NA	NA	NA
Alligator	Gudrun	female	up	social	Toke	distance	5	1	social.test	NA	0	0	0	0	NA	NA	NA
Alligator	Gudrun	female	up	social	Toke	distance	5	1	social.control	NA	0	0	0	0	NA	NA	NA
Alligator	Gudrun	female	up	social	Toke	distance	5	1	social.test	NA	0	0	0	0	NA	NA	NA
Alligator	Gudrun	female	up	social	Toke	distance	5	1	social.test	NA	0	1	1	0	NA	14.2	NA
Alligator	Gudrun	female	up	social	Toke	distance	5	1	social.test	NA	0	1	1	0	NA	8.6	NA
Alligator	Gudrun	female	up	social	Toke	distance	5	1	social.test	NA	0	1	1	0	NA	13.6	NA
Alligator	Gudrun	female	up	nonsocial	NA	distance	6	2	nonsocial.control	NA	0	0	0	0	NA	NA	NA
Alligator	Gudrun	female	up	nonsocial	NA	distance	6	2	nonsocial.test	NA	0	0	0	0	NA	NA	NA
Alligator	Gudrun	female	up	nonsocial	NA	distance	6	2	nonsocial.control	NA	0	0	0	0	NA	NA	NA
Alligator	Gudrun	female	up	nonsocial	NA	distance	6	2	nonsocial.control	NA	0	0	0	0	NA	NA	NA
Alligator	Gudrun	female	up	nonsocial	NA	distance	6	2	nonsocial.test	NA	0	1	1	0	NA	17.4	NA
Alligator	Gudrun	female	up	nonsocial	NA	distance	6	2	nonsocial.test	NA	0	0	0	0	NA	NA	NA
Alligator	Gudrun	female	up	nonsocial	NA	distance	6	2	nonsocial.control	NA	0	0	0	0	NA	NA	NA
Alligator	Gudrun	female	up	nonsocial	NA	distance	6	2	nonsocial.test	NA	0	0	0	0	NA	NA	NA
Alligator	Gudrun	female	up	nonsocial	NA	distance	6	2	nonsocial.control	NA	0	0	0	0	NA	NA	NA
Alligator	Gudrun	female	up	nonsocial	NA	distance	6	2	nonsocial.test	NA	0	0	0	0	NA	NA	NA
Alligator	Gudrun	female	up	nonsocial	NA	distance	6	2	nonsocial.test	NA	0	0	0	0	NA	NA	NA
Alligator	Gudrun	female	up	nonsocial	NA	distance	6	2	nonsocial.control	NA	0	0	0	0	NA	NA	NA
Alligator	Kara	female	up	nonsocial	NA	distance	3	1	nonsocial.control	NA	0	0	0	0	NA	NA	NA
Alligator	Kara	female	up	nonsocial	NA	distance	3	1	nonsocial.test	NA	0	1	1	0	NA	15.2	NA
Alligator	Kara	female	up	nonsocial	NA	distance	3	1	nonsocial.test	NA	0	0	0	0	NA	NA	NA
Alligator	Kara	female	up	nonsocial	NA	distance	3	1	nonsocial.control	NA	0	1	1	0	NA	12.4	NA
Alligator	Kara	female	up	nonsocial	NA	distance	3	1	nonsocial.test	NA	0	0	0	0	NA	NA	NA
Alligator	Kara	female	up	nonsocial	NA	distance	3	1	nonsocial.control	NA	0	0	0	0	NA	NA	NA
Alligator	Kara	female	up	nonsocial	NA	distance	3	1	nonsocial.test	NA	0	1	1	0	NA	16.2	NA
Alligator	Kara	female	up	nonsocial	NA	distance	3	1	nonsocial.test	NA	0	1	1	0	NA	4.2	NA
Alligator	Kara	female	up	nonsocial	NA	distance	3	1	nonsocial.control	NA	0	0	0	0	NA	NA	NA
Alligator	Kara	female	up	nonsocial	NA	distance	3	1	nonsocial.control	NA	0	0	0	0	NA	NA	NA
Alligator	Kara	female	up	nonsocial	NA	distance	3	1	nonsocial.test	NA	0	0	0	0	NA	NA	NA
Alligator	Kara	female	up	nonsocial	NA	distance	3	1	nonsocial.control	NA	0	0	0	0	NA	NA	NA
Alligator	Kara	female	up	social	Toke	distance	4	2	social.control	NA	0	0	0	0	NA	NA	NA
Alligator	Kara	female	up	social	Toke	distance	4	2	social.test	NA	0	0	0	0	NA	NA	NA
Alligator	Kara	female	up	social	Toke	distance	4	2	social.control	NA	0	0	0	0	NA	NA	NA
Alligator	Kara	female	up	social	Toke	distance	4	2	social.test	NA	0	0	0	0	NA	NA	NA
Alligator	Kara	female	up	social	Toke	distance	4	2	social.control	NA	0	0	0	0	NA	NA	NA
Alligator	Kara	female	up	social	Toke	distance	4	2	social.control	NA	0	0	0	0	NA	NA	NA
Alligator	Kara	female	up	social	Toke	distance	4	2	social.control	NA	0	0	0	0	NA	NA	NA
Alligator	Kara	female	up	social	Toke	distance	4	2	social.test	NA	0	0	0	0	NA	NA	NA
Alligator	Kara	female	up	social	Toke	distance	4	2	social.control	NA	0	0	0	0	NA	NA	NA
Alligator	Kara	female	up	social	Toke	distance	4	2	social.test	NA	0	0	0	0	NA	NA	NA
Alligator	Kara	female	up	social	Toke	distance	4	2	social.test	NA	0	0	0	0	NA	NA	NA
Alligator	Kara	female	up	social	Toke	distance	4	2	social.test	NA	0	0	0	0	NA	NA	NA
Alligator	Sigi	female	up	nonsocial	NA	distance	3	1	nonsocial.test	NA	0	1	1	0	NA	12.4	NA
Alligator	Sigi	female	up	nonsocial	NA	distance	3	1	nonsocial.control	NA	0	0	0	0	NA	NA	NA
Alligator	Sigi	female	up	nonsocial	NA	distance	3	1	nonsocial.control	NA	0	0	0	0	NA	NA	NA
Alligator	Sigi	female	up	nonsocial	NA	distance	3	1	nonsocial.test	NA	0	0	0	0	NA	NA	NA
Alligator	Sigi	female	up	nonsocial	NA	distance	3	1	nonsocial.test	NA	0	1	1	0	NA	11.8	NA
Alligator	Sigi	female	up	nonsocial	NA	distance	3	1	nonsocial.control	NA	0	0	0	0	NA	NA	NA
Alligator	Sigi	female	up	nonsocial	NA	distance	3	1	nonsocial.test	NA	0	0	0	0	NA	NA	NA
Alligator	Sigi	female	up	nonsocial	NA	distance	3	1	nonsocial.control	NA	0	1	1	0	NA	16.2	NA
Alligator	Sigi	female	up	nonsocial	NA	distance	3	1	nonsocial.test	NA	0	0	0	0	NA	NA	NA
Alligator	Sigi	female	up	nonsocial	NA	distance	3	1	nonsocial.test	NA	0	0	0	0	NA	NA	NA
Alligator	Sigi	female	up	nonsocial	NA	distance	3	1	nonsocial.control	NA	0	0	0	0	NA	NA	NA
Alligator	Sigi	female	up	nonsocial	NA	distance	3	1	nonsocial.control	NA	0	0	0	0	NA	NA	NA
Alligator	Sigi	female	up	social	Toke	distance	4	2	social.test	NA	0	0	0	0	NA	NA	NA
Alligator	Sigi	female	up	social	Toke	distance	4	2	social.control	NA	0	0	0	0	NA	NA	NA
Alligator	Sigi	female	up	social	Toke	distance	4	2	social.control	NA	0	0	0	0	NA	NA	NA
Alligator	Sigi	female	up	social	Toke	distance	4	2	social.test	NA	0	0	0	0	NA	NA	NA
Alligator	Sigi	female	up	social	Toke	distance	4	2	social.control	NA	0	0	0	0	NA	NA	NA
Alligator	Sigi	female	up	social	Toke	distance	4	2	social.control	NA	0	0	0	0	NA	NA	NA
Alligator	Sigi	female	up	social	Toke	distance	4	2	social.test	NA	0	1	1	0	NA	10.2	NA
Alligator	Sigi	female	up	social	Toke	distance	4	2	social.control	NA	0	0	0	0	NA	NA	NA
Alligator	Sigi	female	up	social	Toke	distance	4	2	social.control	NA	0	0	0	0	NA	NA	NA
Alligator	Sigi	female	up	social	Toke	distance	4	2	social.test	NA	0	0	0	0	NA	NA	NA
Alligator	Sigi	female	up	social	Toke	distance	4	2	social.test	NA	0	0	0	0	NA	NA	NA
Alligator	Sigi	female	up	social	Toke	distance	4	2	social.test	NA	0	0	0	0	NA	NA	NA
Alligator	Toke	female	up	social	Ivar	distance	5	1	social.test	NA	0	0	0	0	NA	NA	NA
Alligator	Toke	female	up	social	Ivar	distance	5	1	social.test	NA	0	0	0	0	NA	NA	NA
Alligator	Toke	female	up	social	Ivar	distance	5	1	social.control	NA	0	0	0	0	NA	NA	NA
Alligator	Toke	female	up	social	Ivar	distance	5	1	social.control	NA	0	0	0	0	NA	NA	NA
Alligator	Toke	female	up	social	Ivar	distance	5	1	social.test	NA	0	0	0	0	NA	NA	NA
Alligator	Toke	female	up	social	Ivar	distance	5	1	social.control	NA	0	0	0	0	NA	NA	NA
Alligator	Toke	female	up	social	Ivar	distance	5	1	social.test	NA	0	0	0	0	NA	NA	NA
Alligator	Toke	female	up	social	Ivar	distance	5	1	social.control	NA	0	0	0	0	NA	NA	NA
Alligator	Toke	female	up	social	Ivar	distance	5	1	social.test	NA	0	0	0	0	NA	NA	NA
Alligator	Toke	female	up	social	Ivar	distance	5	1	social.test	NA	0	0	0	0	NA	NA	NA
Alligator	Toke	female	up	social	Ivar	distance	5	1	social.control	NA	0	0	0	0	NA	NA	NA
Alligator	Toke	female	up	social	Ivar	distance	5	1	social.control	NA	0	0	0	0	NA	NA	NA
Alligator	Toke	female	up	nonsocial	NA	distance	6	2	nonsocial.test	NA	0	0	0	0	NA	NA	NA
Alligator	Toke	female	up	nonsocial	NA	distance	6	2	nonsocial.test	NA	0	0	0	0	NA	NA	NA
Alligator	Toke	female	up	nonsocial	NA	distance	6	2	nonsocial.control	NA	0	0	0	0	NA	NA	NA
Alligator	Toke	female	up	nonsocial	NA	distance	6	2	nonsocial.control	NA	0	0	0	0	NA	NA	NA
Alligator	Toke	female	up	nonsocial	NA	distance	6	2	nonsocial.test	NA	0	0	0	0	NA	NA	NA
Alligator	Toke	female	up	nonsocial	NA	distance	6	2	nonsocial.control	NA	0	0	0	0	NA	NA	NA
Alligator	Toke	female	up	nonsocial	NA	distance	6	2	nonsocial.test	NA	0	0	0	0	NA	NA	NA
Alligator	Toke	female	up	nonsocial	NA	distance	6	2	nonsocial.test	NA	0	0	0	0	NA	NA	NA
Alligator	Toke	female	up	nonsocial	NA	distance	6	2	nonsocial.control	NA	0	0	0	0	NA	NA	NA
Alligator	Toke	female	up	nonsocial	NA	distance	6	2	nonsocial.test	NA	0	0	0	0	NA	NA	NA
Alligator	Toke	female	up	nonsocial	NA	distance	6	2	nonsocial.control	NA	0	0	0	0	NA	NA	NA
Alligator	Toke	female	up	nonsocial	NA	distance	6	2	nonsocial.control	NA	0	0	0	0	NA	NA	NA
Emu	Tufty	male	up	social	Snow	distance	1	1	social.control	NA	0	0	0	0	NA	NA	NA
Emu	Tufty	male	up	social	Snow	distance	1	1	social.control	NA	0	0	0	0	NA	NA	NA
Emu	Tufty	male	up	social	Snow	distance	1	1	social.test	NA	1	0	1	0	1.6	NA	NA
Emu	Tufty	male	up	social	Snow	distance	1	1	social.test	NA	1	0	1	0	0	NA	NA
Emu	Tufty	male	up	social	Snow	distance	1	1	social.test	NA	1	0	1	0	1.6	NA	NA
Emu	Tufty	male	up	social	Snow	distance	1	1	social.control	NA	0	0	0	0	NA	NA	NA
Emu	Tufty	male	up	social	Snow	distance	1	1	social.control	NA	0	0	0	0	NA	NA	NA
Emu	Tufty	male	up	social	Snow	distance	1	1	social.test	NA	1	0	1	0	1	NA	NA
Emu	Tufty	male	up	social	Snow	distance	1	1	social.control	NA	0	0	0	0	NA	NA	NA
Emu	Tufty	male	up	social	Snow	distance	1	1	social.control	NA	0	0	0	0	NA	NA	NA
Emu	Tufty	male	up	social	Snow	distance	1	1	social.test	NA	1	0	1	0	0.8	NA	NA
Emu	Tufty	male	up	social	Snow	distance	1	1	social.test	NA	0	0	0	0	NA	NA	NA
Emu	Tufty	male	up	nonsocial	NA	distance	2	2	nonsocial.control	NA	0	0	0	0	NA	NA	NA
Emu	Tufty	male	up	nonsocial	NA	distance	2	2	nonsocial.control	NA	0	0	0	0	NA	NA	NA
Emu	Tufty	male	up	nonsocial	NA	distance	2	2	nonsocial.test	NA	0	0	0	0	NA	NA	NA
Emu	Tufty	male	up	nonsocial	NA	distance	2	2	nonsocial.test	NA	1	0	1	0	0.2	NA	NA
Emu	Tufty	male	up	nonsocial	NA	distance	2	2	nonsocial.test	NA	0	0	0	0	NA	NA	NA
Emu	Tufty	male	up	nonsocial	NA	distance	2	2	nonsocial.control	NA	0	0	0	0	NA	NA	NA
Emu	Tufty	male	up	nonsocial	NA	distance	2	2	nonsocial.control	NA	0	0	0	0	NA	NA	NA
Emu	Tufty	male	up	nonsocial	NA	distance	2	2	nonsocial.test	NA	0	0	0	0	NA	NA	NA
Emu	Tufty	male	up	nonsocial	NA	distance	2	2	nonsocial.control	NA	0	0	0	0	NA	NA	NA
Emu	Tufty	male	up	nonsocial	NA	distance	2	2	nonsocial.control	NA	1	0	1	0	0.2	NA	NA
Emu	Tufty	male	up	nonsocial	NA	distance	2	2	nonsocial.test	NA	0	0	0	0	NA	NA	NA
Emu	Tufty	male	up	nonsocial	NA	distance	2	2	nonsocial.test	NA	1	0	1	0	4	NA	NA
Emu	Snow	female	up	social	Tufty	distance	1	2	social.test	NA	0	0	0	0	NA	NA	NA
Emu	Snow	female	up	social	Tufty	distance	1	2	social.test	NA	0	0	0	0	NA	NA	NA
Emu	Snow	female	up	social	Tufty	distance	1	2	social.control	NA	1	0	1	0	1.2	NA	NA
Emu	Snow	female	up	social	Tufty	distance	1	2	social.control	NA	0	0	0	0	NA	NA	NA
Emu	Snow	female	up	social	Tufty	distance	1	2	social.control	NA	0	0	0	0	NA	NA	NA
Emu	Snow	female	up	social	Tufty	distance	1	2	social.test	NA	1	0	1	0	0.8	NA	NA
Emu	Snow	female	up	social	Tufty	distance	1	2	social.test	NA	1	0	1	0	2	NA	NA
Emu	Snow	female	up	social	Tufty	distance	1	2	social.control	NA	1	0	1	0	6.6	NA	NA
Emu	Snow	female	up	social	Tufty	distance	1	2	social.test	NA	0	0	0	0	NA	NA	NA
Emu	Snow	female	up	social	Tufty	distance	1	2	social.control	NA	1	0	1	0	1.8	NA	NA
Emu	Snow	female	up	social	Tufty	distance	1	2	social.test	NA	1	0	1	0	1	NA	NA
Emu	Snow	female	up	social	Tufty	distance	1	2	social.control	NA	0	0	0	0	NA	NA	NA
Emu	Snow	female	up	nonsocial	NA	distance	2	1	nonsocial.test	NA	0	0	0	0	NA	NA	NA
Emu	Snow	female	up	nonsocial	NA	distance	2	1	nonsocial.test	NA	0	0	0	0	NA	NA	NA
Emu	Snow	female	up	nonsocial	NA	distance	2	1	nonsocial.control	NA	0	0	0	0	NA	NA	NA
Emu	Snow	female	up	nonsocial	NA	distance	2	1	nonsocial.test	NA	0	0	0	0	NA	NA	NA
Emu	Snow	female	up	nonsocial	NA	distance	2	1	nonsocial.control	NA	0	0	0	0	NA	NA	NA
Emu	Snow	female	up	nonsocial	NA	distance	2	1	nonsocial.control	NA	1	0	1	0	6.2	NA	NA
Emu	Snow	female	up	nonsocial	NA	distance	2	1	nonsocial.test	NA	0	0	0	0	NA	NA	NA
Emu	Snow	female	up	nonsocial	NA	distance	2	1	nonsocial.test	NA	0	0	0	0	NA	NA	NA
Emu	Snow	female	up	nonsocial	NA	distance	2	1	nonsocial.control	NA	0	0	0	0	NA	NA	NA
Emu	Snow	female	up	nonsocial	NA	distance	2	1	nonsocial.test	NA	0	0	0	0	NA	NA	NA
Emu	Snow	female	up	nonsocial	NA	distance	2	1	nonsocial.control	NA	0	0	0	0	NA	NA	NA
Emu	Snow	female	up	nonsocial	NA	distance	2	1	nonsocial.control	NA	0	0	0	0	NA	NA	NA
Emu	Alberta	female	up	social	Harry	distance	1	1	social.test	NA	1	0	1	1	2.2	NA	3
Emu	Alberta	female	up	social	Harry	distance	1	1	social.test	NA	0	0	0	0	NA	NA	NA
Emu	Alberta	female	up	social	Harry	distance	1	1	social.control	NA	0	0	0	0	NA	NA	NA
Emu	Alberta	female	up	social	Harry	distance	1	1	social.control	NA	0	0	0	0	NA	NA	NA
Emu	Alberta	female	up	social	Harry	distance	1	1	social.test	NA	0	0	0	0	NA	NA	NA
Emu	Alberta	female	up	social	Harry	distance	1	1	social.control	NA	0	0	0	0	NA	NA	NA
Emu	Alberta	female	up	social	Harry	distance	1	1	social.test	NA	1	0	1	1	5.2	NA	6.8
Emu	Alberta	female	up	social	Harry	distance	1	1	social.control	NA	0	0	0	0	NA	NA	NA
Emu	Alberta	female	up	social	Harry	distance	1	1	social.test	NA	0	0	0	0	NA	NA	NA
Emu	Alberta	female	up	social	Harry	distance	1	1	social.test	NA	0	0	0	0	NA	NA	NA
Emu	Alberta	female	up	social	Harry	distance	1	1	social.control	NA	0	0	0	0	NA	NA	NA
Emu	Alberta	female	up	social	Harry	distance	1	1	social.control	NA	0	0	0	0	NA	NA	NA
Emu	Alberta	female	up	nonsocial	NA	distance	2	2	nonsocial.test	NA	0	0	0	0	NA	NA	NA
Emu	Alberta	female	up	nonsocial	NA	distance	2	2	nonsocial.control	NA	0	0	0	0	NA	NA	NA
Emu	Alberta	female	up	nonsocial	NA	distance	2	2	nonsocial.control	NA	0	0	0	0	NA	NA	NA
Emu	Alberta	female	up	nonsocial	NA	distance	2	2	nonsocial.test	NA	0	0	0	0	NA	NA	NA
Emu	Alberta	female	up	nonsocial	NA	distance	2	2	nonsocial.test	NA	0	0	0	0	NA	NA	NA
Emu	Alberta	female	up	nonsocial	NA	distance	2	2	nonsocial.control	NA	1	0	1	0	4.8	NA	NA
Emu	Alberta	female	up	nonsocial	NA	distance	2	2	nonsocial.test	NA	0	0	0	0	NA	NA	NA
Emu	Alberta	female	up	nonsocial	NA	distance	2	2	nonsocial.control	NA	0	0	0	0	NA	NA	NA
Emu	Alberta	female	up	nonsocial	NA	distance	2	2	nonsocial.test	NA	0	0	0	0	NA	NA	NA
Emu	Alberta	female	up	nonsocial	NA	distance	2	2	nonsocial.control	NA	0	0	0	0	NA	NA	NA
Emu	Alberta	female	up	nonsocial	NA	distance	2	2	nonsocial.control	NA	0	0	0	0	NA	NA	NA
Emu	Alberta	female	up	nonsocial	NA	distance	2	2	nonsocial.test	NA	0	0	0	0	NA	NA	NA
Emu	Harry	male	up	nonsocial	NA	distance	1	1	nonsocial.control	NA	1	0	1	0	4.4	NA	NA
Emu	Harry	male	up	nonsocial	NA	distance	1	1	nonsocial.test	NA	0	0	0	0	NA	NA	NA
Emu	Harry	male	up	nonsocial	NA	distance	1	1	nonsocial.control	NA	0	0	0	0	NA	NA	NA
Emu	Harry	male	up	nonsocial	NA	distance	1	1	nonsocial.test	NA	1	0	1	0	2.2	NA	NA
Emu	Harry	male	up	nonsocial	NA	distance	1	1	nonsocial.test	NA	0	0	0	0	NA	NA	NA
Emu	Harry	male	up	nonsocial	NA	distance	1	1	nonsocial.control	NA	0	0	0	0	NA	NA	NA
Emu	Harry	male	up	nonsocial	NA	distance	1	1	nonsocial.control	NA	1	0	1	0	8.8	NA	NA
Emu	Harry	male	up	nonsocial	NA	distance	1	1	nonsocial.test	NA	1	0	1	0	1.8	NA	NA
Emu	Harry	male	up	nonsocial	NA	distance	1	1	nonsocial.control	NA	0	0	0	0	NA	NA	NA
Emu	Harry	male	up	nonsocial	NA	distance	1	1	nonsocial.control	NA	1	0	1	0	2.6	NA	NA
Emu	Harry	male	up	nonsocial	NA	distance	1	1	nonsocial.test	NA	0	0	0	0	NA	NA	NA
Emu	Harry	male	up	nonsocial	NA	distance	1	1	nonsocial.test	NA	0	0	0	0	NA	NA	NA
Emu	Harry	male	up	social	Alberta	distance	2	2	social.control	NA	0	0	0	0	NA	NA	NA
Emu	Harry	male	up	social	Alberta	distance	2	2	social.test	NA	0	0	0	0	NA	NA	NA
Emu	Harry	male	up	social	Alberta	distance	2	2	social.control	NA	1	0	1	0	4.2	NA	NA
Emu	Harry	male	up	social	Alberta	distance	2	2	social.test	NA	1	0	1	1	0.6	NA	2.4
Emu	Harry	male	up	social	Alberta	distance	2	2	social.test	NA	0	0	0	0	NA	NA	NA
Emu	Harry	male	up	social	Alberta	distance	2	2	social.control	NA	1	0	1	0	4.2	NA	NA
Emu	Harry	male	up	social	Alberta	distance	2	2	social.control	NA	0	0	0	0	NA	NA	NA
Emu	Harry	male	up	social	Alberta	distance	3	2	social.test	NA	1	0	1	0	3.4	NA	NA
Emu	Harry	male	up	social	Alberta	distance	3	2	social.control	NA	0	0	0	0	NA	NA	NA
Emu	Harry	male	up	social	Alberta	distance	3	2	social.control	NA	1	0	1	0	0	NA	NA
Emu	Harry	male	up	social	Alberta	distance	3	2	social.test	NA	0	0	0	0	NA	NA	NA
Emu	Harry	male	up	social	Alberta	distance	3	2	social.test	NA	0	0	0	0	NA	NA	NA
Emu	Uncrowned	female	up	social	Crowned	distance	1	1	social.test	NA	0	0	0	0	NA	NA	NA
Emu	Uncrowned	female	up	social	Crowned	distance	1	1	social.test	NA	1	0	1	1	0.2	NA	2
Emu	Uncrowned	female	up	social	Crowned	distance	1	1	social.control	NA	1	0	1	0	1	NA	NA
Emu	Uncrowned	female	up	social	Crowned	distance	1	1	social.control	NA	0	0	0	0	NA	NA	NA
Emu	Uncrowned	female	up	social	Crowned	distance	1	1	social.control	NA	0	0	0	0	NA	NA	NA
Emu	Uncrowned	female	up	social	Crowned	distance	2	1	social.test	NA	0	0	0	0	NA	NA	NA
Emu	Uncrowned	female	up	social	Crowned	distance	2	1	social.test	NA	0	0	0	0	NA	NA	NA
Emu	Uncrowned	female	up	social	Crowned	distance	2	1	social.test	NA	1	0	1	0	9.6	NA	NA
Emu	Uncrowned	female	up	social	Crowned	distance	3	1	social.control	NA	1	0	1	0	2.8	NA	NA
Emu	Uncrowned	female	up	social	Crowned	distance	3	1	social.test	NA	1	0	1	1	0.4	NA	1.6
Emu	Uncrowned	female	up	social	Crowned	distance	3	1	social.control	NA	1	0	1	0	0.4	NA	NA
Emu	Uncrowned	female	up	social	Crowned	distance	3	1	social.control	NA	0	0	0	0	NA	NA	NA
Emu	Uncrowned	female	up	nonsocial	NA	distance	4	2	nonsocial.test	NA	1	0	1	0	0.2	NA	NA
Emu	Uncrowned	female	up	nonsocial	NA	distance	4	2	nonsocial.control	NA	0	0	0	0	NA	NA	NA
Emu	Uncrowned	female	up	nonsocial	NA	distance	4	2	nonsocial.control	NA	0	0	0	0	NA	NA	NA
Emu	Uncrowned	female	up	nonsocial	NA	distance	4	2	nonsocial.test	NA	0	0	0	0	NA	NA	NA
Emu	Uncrowned	female	up	nonsocial	NA	distance	4	2	nonsocial.control	NA	1	0	1	0	0.4	NA	NA
Emu	Uncrowned	female	up	nonsocial	NA	distance	4	2	nonsocial.test	NA	1	0	1	0	3.6	NA	NA
Emu	Uncrowned	female	up	nonsocial	NA	distance	4	2	nonsocial.test	NA	0	0	0	0	NA	NA	NA
Emu	Uncrowned	female	up	nonsocial	NA	distance	4	2	nonsocial.control	NA	0	0	0	0	NA	NA	NA
Emu	Uncrowned	female	up	nonsocial	NA	distance	4	2	nonsocial.test	NA	0	0	0	0	NA	NA	NA
Emu	Uncrowned	female	up	nonsocial	NA	distance	4	2	nonsocial.control	NA	0	0	0	0	NA	NA	NA
Emu	Uncrowned	female	up	nonsocial	NA	distance	4	2	nonsocial.control	NA	0	0	0	0	NA	NA	NA
Emu	Uncrowned	female	up	nonsocial	NA	distance	4	2	nonsocial.test	NA	0	0	0	0	NA	NA	NA
Emu	Crowned	male	up	nonsocial	NA	distance	1	1	nonsocial.test	NA	0	0	0	0	NA	NA	NA
Emu	Crowned	male	up	nonsocial	NA	distance	1	1	nonsocial.test	NA	1	0	1	0	2.8	NA	NA
Emu	Crowned	male	up	nonsocial	NA	distance	1	1	nonsocial.control	NA	0	0	0	0	NA	NA	NA
Emu	Crowned	male	up	nonsocial	NA	distance	1	1	nonsocial.control	NA	0	0	0	0	NA	NA	NA
Emu	Crowned	male	up	nonsocial	NA	distance	1	1	nonsocial.test	NA	0	0	0	0	NA	NA	NA
Emu	Crowned	male	up	nonsocial	NA	distance	1	1	nonsocial.control	NA	0	0	0	0	NA	NA	NA
Emu	Crowned	male	up	nonsocial	NA	distance	1	1	nonsocial.test	NA	0	0	0	0	NA	NA	NA
Emu	Crowned	male	up	nonsocial	NA	distance	1	1	nonsocial.control	NA	0	0	0	0	NA	NA	NA
Emu	Crowned	male	up	nonsocial	NA	distance	1	1	nonsocial.control	NA	0	0	0	0	NA	NA	NA
Emu	Crowned	male	up	nonsocial	NA	distance	1	1	nonsocial.test	NA	0	0	0	0	NA	NA	NA
Emu	Crowned	male	up	nonsocial	NA	distance	1	1	nonsocial.control	NA	0	0	0	0	NA	NA	NA
Emu	Crowned	male	up	nonsocial	NA	distance	1	1	nonsocial.test	NA	0	0	0	0	NA	NA	NA
Emu	Crowned	male	up	social	Uncrowned	distance	2	2	social.test	NA	0	0	0	0	NA	NA	NA
Emu	Crowned	male	up	social	Uncrowned	distance	2	2	social.test	NA	1	0	1	0	2.8	NA	NA
Emu	Crowned	male	up	social	Uncrowned	distance	2	2	social.test	NA	0	0	0	0	NA	NA	NA
Emu	Crowned	male	up	social	Uncrowned	distance	2	2	social.control	NA	0	0	0	0	NA	NA	NA
Emu	Crowned	male	up	social	Uncrowned	distance	2	2	social.test	NA	1	0	1	1	0.8	NA	2.6
Emu	Crowned	male	up	social	Uncrowned	distance	2	2	social.control	NA	1	0	1	0	9.8	NA	NA
Emu	Crowned	male	up	social	Uncrowned	distance	2	2	social.test	NA	1	0	1	0	0.6	NA	NA
Emu	Crowned	male	up	social	Uncrowned	distance	2	2	social.control	NA	0	0	0	0	NA	NA	NA
Emu	Crowned	male	up	social	Uncrowned	distance	2	2	social.test	NA	1	0	1	0	0	NA	NA
Emu	Crowned	male	up	social	Uncrowned	distance	2	2	social.control	NA	0	0	0	0	NA	NA	NA
Emu	Crowned	male	up	social	Uncrowned	distance	2	2	social.control	NA	0	0	0	0	NA	NA	NA
Emu	Crowned	male	up	social	Uncrowned	distance	2	2	social.control	NA	0	0	0	0	NA	NA	NA
Rhea	Nox	male	up	social	Hamilton	distance	1	1	social.test	NA	1	0	1	0	2	NA	NA
Rhea	Nox	male	up	social	Hamilton	distance	1	1	social.test	NA	1	0	1	1	0.6	NA	0.8
Rhea	Nox	male	up	social	Hamilton	distance	1	1	social.control	NA	0	0	0	0	NA	NA	NA
Rhea	Nox	male	up	social	Hamilton	distance	1	1	social.control	NA	0	0	0	0	NA	NA	NA
Rhea	Nox	male	up	social	Hamilton	distance	1	1	social.test	NA	1	0	1	0	1.4	NA	NA
Rhea	Nox	male	up	social	Hamilton	distance	1	1	social.control	NA	0	0	0	0	NA	NA	NA
Rhea	Nox	male	up	social	Hamilton	distance	3	1	social.test	NA	1	0	1	1	6.6	NA	7.4
Rhea	Nox	male	up	social	Hamilton	distance	3	1	social.test	NA	1	0	1	0	0.2	NA	NA
Rhea	Nox	male	up	social	Hamilton	distance	3	1	social.control	NA	0	0	0	0	NA	NA	NA
Rhea	Nox	male	up	social	Hamilton	distance	3	1	social.test	NA	1	0	1	0	0.2	NA	NA
Rhea	Nox	male	up	social	Hamilton	distance	3	1	social.control	NA	0	0	0	0	NA	NA	NA
Rhea	Nox	male	up	social	Hamilton	distance	3	1	social.control	NA	1	0	1	0	0.8	NA	NA
Rhea	Nox	male	up	nonsocial	NA	distance	2	2	nonsocial.test	NA	0	0	0	0	NA	NA	NA
Rhea	Nox	male	up	nonsocial	NA	distance	2	2	nonsocial.test	NA	0	0	0	0	NA	NA	NA
Rhea	Nox	male	up	nonsocial	NA	distance	2	2	nonsocial.control	NA	0	0	0	0	NA	NA	NA
Rhea	Nox	male	up	nonsocial	NA	distance	2	2	nonsocial.control	NA	1	0	1	0	4.8	NA	NA
Rhea	Nox	male	up	nonsocial	NA	distance	2	2	nonsocial.test	NA	0	0	0	0	NA	NA	NA
Rhea	Nox	male	up	nonsocial	NA	distance	2	2	nonsocial.control	NA	1	0	1	0	1.6	NA	NA
Rhea	Nox	male	up	nonsocial	NA	distance	2	2	nonsocial.test	NA	1	0	1	0	0.4	NA	NA
Rhea	Nox	male	up	nonsocial	NA	distance	2	2	nonsocial.control	NA	1	0	1	0	1.6	NA	NA
Rhea	Nox	male	up	nonsocial	NA	distance	2	2	nonsocial.test	NA	1	0	1	0	0.6	NA	NA
Rhea	Nox	male	up	nonsocial	NA	distance	2	2	nonsocial.control	NA	0	0	0	0	NA	NA	NA
Rhea	Nox	male	up	nonsocial	NA	distance	2	2	nonsocial.control	NA	0	0	0	0	NA	NA	NA
Rhea	Nox	male	up	nonsocial	NA	distance	2	2	nonsocial.test	NA	0	0	0	0	NA	NA	NA
Rhea	Yvette	female	up	nonsocial	NA	distance	1	1	nonsocial.control	NA	1	0	1	0	1.2	NA	NA
Rhea	Yvette	female	up	nonsocial	NA	distance	1	1	nonsocial.test	NA	1	0	1	0	0.4	NA	NA
Rhea	Yvette	female	up	nonsocial	NA	distance	1	1	nonsocial.test	NA	0	0	0	0	NA	NA	NA
Rhea	Yvette	female	up	nonsocial	NA	distance	1	1	nonsocial.control	NA	1	0	1	0	3.4	NA	NA
Rhea	Yvette	female	up	nonsocial	NA	distance	1	1	nonsocial.test	NA	1	0	1	0	4.2	NA	NA
Rhea	Yvette	female	up	nonsocial	NA	distance	1	1	nonsocial.control	NA	1	0	1	0	1	NA	NA
Rhea	Yvette	female	up	nonsocial	NA	distance	1	1	nonsocial.test	NA	0	0	0	0	NA	NA	NA
Rhea	Yvette	female	up	nonsocial	NA	distance	1	1	nonsocial.control	NA	0	0	0	0	NA	NA	NA
Rhea	Yvette	female	up	nonsocial	NA	distance	1	1	nonsocial.control	NA	0	0	0	0	NA	NA	NA
Rhea	Yvette	female	up	nonsocial	NA	distance	1	1	nonsocial.test	NA	0	0	0	0	NA	NA	NA
Rhea	Yvette	female	up	nonsocial	NA	distance	1	1	nonsocial.control	NA	0	0	0	0	NA	NA	NA
Rhea	Yvette	female	up	nonsocial	NA	distance	1	1	nonsocial.test	NA	0	0	0	0	NA	NA	NA
Rhea	Yvette	female	up	social	Nox	distance	2	2	social.control	NA	0	0	0	0	NA	NA	NA
Rhea	Yvette	female	up	social	Nox	distance	2	2	social.test	NA	0	0	0	0	NA	NA	NA
Rhea	Yvette	female	up	social	Nox	distance	2	2	social.control	NA	0	0	0	0	NA	NA	NA
Rhea	Yvette	female	up	social	Nox	distance	2	2	social.test	NA	1	0	1	0	0.2	NA	NA
Rhea	Yvette	female	up	social	Nox	distance	2	2	social.test	NA	1	0	1	1	0.4	NA	0.6
Rhea	Yvette	female	up	social	Nox	distance	2	2	social.test	NA	0	0	0	0	NA	NA	NA
Rhea	Yvette	female	up	social	Nox	distance	2	2	social.test	NA	0	0	0	0	NA	NA	NA
Rhea	Yvette	female	up	social	Nox	distance	2	2	social.control	NA	1	0	1	0	2	NA	NA
Rhea	Yvette	female	up	social	Nox	distance	2	2	social.control	NA	0	0	0	0	NA	NA	NA
Rhea	Yvette	female	up	social	Nox	distance	2	2	social.control	NA	0	0	0	0	NA	NA	NA
Rhea	Yvette	female	up	social	Nox	distance	3	2	social.control	NA	0	0	0	0	NA	NA	NA
Rhea	Yvette	female	up	social	Nox	distance	3	2	social.test	NA	0	0	0	0	NA	NA	NA
Rhea	Hamilton	male	up	social	Adele	distance	1	1	social.test	NA	0	0	0	0	NA	NA	NA
Rhea	Hamilton	male	up	social	Adele	distance	1	1	social.control	NA	1	0	1	0	2.6	NA	NA
Rhea	Hamilton	male	up	social	Adele	distance	1	1	social.control	NA	0	0	0	0	NA	NA	NA
Rhea	Hamilton	male	up	social	Adele	distance	1	1	social.control	NA	0	0	0	0	NA	NA	NA
Rhea	Hamilton	male	up	social	Adele	distance	1	1	social.test	NA	0	0	0	0	NA	NA	NA
Rhea	Hamilton	male	up	social	Adele	distance	3	1	social.test	NA	1	0	1	0	2	NA	NA
Rhea	Hamilton	male	up	social	Adele	distance	3	1	social.control	NA	0	0	0	0	NA	NA	NA
Rhea	Hamilton	male	up	social	Adele	distance	3	1	social.control	NA	0	0	0	0	NA	NA	NA
Rhea	Hamilton	male	up	social	Adele	distance	4	1	social.control	NA	0	0	0	0	NA	NA	NA
Rhea	Hamilton	male	up	social	Adele	distance	4	1	social.test	NA	0	0	0	0	NA	NA	NA
Rhea	Hamilton	male	up	social	Adele	distance	4	1	social.test	NA	1	0	1	0	0.6	NA	NA
Rhea	Hamilton	male	up	social	Adele	distance	4	1	social.test	NA	1	0	1	0	4.8	NA	NA
Rhea	Hamilton	male	up	nonsocial	NA	distance	2	2	nonsocial.test	NA	0	0	0	0	NA	NA	NA
Rhea	Hamilton	male	up	nonsocial	NA	distance	2	2	nonsocial.control	NA	0	0	0	0	NA	NA	NA
Rhea	Hamilton	male	up	nonsocial	NA	distance	2	2	nonsocial.test	NA	0	0	0	0	NA	NA	NA
Rhea	Hamilton	male	up	nonsocial	NA	distance	2	2	nonsocial.control	NA	0	0	0	0	NA	NA	NA
Rhea	Hamilton	male	up	nonsocial	NA	distance	2	2	nonsocial.control	NA	0	0	0	0	NA	NA	NA
Rhea	Hamilton	male	up	nonsocial	NA	distance	2	2	nonsocial.test	NA	0	0	0	0	NA	NA	NA
Rhea	Hamilton	male	up	nonsocial	NA	distance	2	2	nonsocial.control	NA	0	0	0	0	NA	NA	NA
Rhea	Hamilton	male	up	nonsocial	NA	distance	2	2	nonsocial.test	NA	0	0	0	0	NA	NA	NA
Rhea	Hamilton	male	up	nonsocial	NA	distance	2	2	nonsocial.test	NA	0	0	0	0	NA	NA	NA
Rhea	Hamilton	male	up	nonsocial	NA	distance	2	2	nonsocial.control	NA	0	0	0	0	NA	NA	NA
Rhea	Hamilton	male	up	nonsocial	NA	distance	2	2	nonsocial.test	NA	0	0	0	0	NA	NA	NA
Rhea	Hamilton	male	up	nonsocial	NA	distance	2	2	nonsocial.control	NA	0	0	0	0	NA	NA	NA
Rhea	Salsa	female	up	nonsocial	NA	distance	1	1	nonsocial.test	NA	1	0	1	0	1.6	NA	NA
Rhea	Salsa	female	up	nonsocial	NA	distance	1	1	nonsocial.control	NA	0	0	0	0	NA	NA	NA
Rhea	Salsa	female	up	nonsocial	NA	distance	1	1	nonsocial.test	NA	0	0	0	0	NA	NA	NA
Rhea	Salsa	female	up	nonsocial	NA	distance	1	1	nonsocial.control	NA	1	0	1	0	0.2	NA	NA
Rhea	Salsa	female	up	nonsocial	NA	distance	1	1	nonsocial.test	NA	1	0	1	0	5.4	NA	NA
Rhea	Salsa	female	up	nonsocial	NA	distance	1	1	nonsocial.test	NA	1	0	1	0	4.2	NA	NA
Rhea	Salsa	female	up	nonsocial	NA	distance	1	1	nonsocial.control	NA	0	0	0	0	NA	NA	NA
Rhea	Salsa	female	up	nonsocial	NA	distance	1	1	nonsocial.control	NA	0	0	0	0	NA	NA	NA
Rhea	Salsa	female	up	nonsocial	NA	distance	1	1	nonsocial.test	NA	0	0	0	0	NA	NA	NA
Rhea	Salsa	female	up	nonsocial	NA	distance	1	1	nonsocial.control	NA	0	0	0	0	NA	NA	NA
Rhea	Salsa	female	up	nonsocial	NA	distance	1	1	nonsocial.control	NA	1	0	1	0	12	NA	NA
Rhea	Salsa	female	up	nonsocial	NA	distance	1	1	nonsocial.test	NA	0	0	0	0	NA	NA	NA
Rhea	Salsa	female	up	social	Lucia	distance	2	2	social.control	NA	1	0	1	0	3	NA	NA
Rhea	Salsa	female	up	social	Lucia	distance	2	2	social.test	NA	1	0	1	0	0.2	NA	NA
Rhea	Salsa	female	up	social	Lucia	distance	2	2	social.test	NA	1	0	1	0	0.6	NA	NA
Rhea	Salsa	female	up	social	Lucia	distance	2	2	social.control	NA	1	0	1	0	4.2	NA	NA
Rhea	Salsa	female	up	social	Lucia	distance	2	2	social.control	NA	1	0	1	0	5.6	NA	NA
Rhea	Salsa	female	up	social	Lucia	distance	2	2	social.test	NA	0	0	0	0	NA	NA	NA
Rhea	Salsa	female	up	social	Lucia	distance	2	2	social.test	NA	0	0	0	0	NA	NA	NA
Rhea	Salsa	female	up	social	Lucia	distance	2	2	social.control	NA	0	0	0	0	NA	NA	NA
Rhea	Salsa	female	up	social	Lucia	distance	2	2	social.control	NA	0	0	0	0	NA	NA	NA
Rhea	Salsa	female	up	social	Lucia	distance	2	2	social.test	NA	1	0	1	0	10	NA	NA
Rhea	Salsa	female	up	social	Lucia	distance	2	2	social.test	NA	1	0	1	0	1	NA	NA
Rhea	Salsa	female	up	social	Lucia	distance	2	2	social.control	NA	0	0	0	0	NA	NA	NA
Rhea	Arroz	female	up	social	Lucia	distance	1	1	social.control	NA	0	0	0	0	NA	NA	NA
Rhea	Arroz	female	up	social	Lucia	distance	1	1	social.test	NA	0	0	0	0	NA	NA	NA
Rhea	Arroz	female	up	social	Lucia	distance	1	1	social.control	NA	0	0	0	0	NA	NA	NA
Rhea	Arroz	female	up	social	Lucia	distance	1	1	social.control	NA	0	0	0	0	NA	NA	NA
Rhea	Arroz	female	up	social	Lucia	distance	1	1	social.test	NA	0	0	0	0	NA	NA	NA
Rhea	Arroz	female	up	social	Lucia	distance	1	1	social.test	NA	1	0	1	0	0.8	NA	NA
Rhea	Arroz	female	up	social	Lucia	distance	1	1	social.control	NA	0	0	0	0	NA	NA	NA
Rhea	Arroz	female	up	social	Lucia	distance	1	1	social.control	NA	0	0	0	0	NA	NA	NA
Rhea	Arroz	female	up	social	Lucia	distance	1	1	social.test	NA	0	0	0	0	NA	NA	NA
Rhea	Arroz	female	up	social	Lucia	distance	1	1	social.control	NA	0	0	0	0	NA	NA	NA
Rhea	Arroz	female	up	social	Lucia	distance	1	1	social.test	NA	0	0	0	0	NA	NA	NA
Rhea	Arroz	female	up	social	Lucia	distance	3	1	social.test	NA	0	0	0	0	NA	NA	NA
Rhea	Arroz	female	up	nonsocial	NA	distance	2	2	nonsocial.control	NA	0	0	0	0	NA	NA	NA
Rhea	Arroz	female	up	nonsocial	NA	distance	2	2	nonsocial.control	NA	0	0	0	0	NA	NA	NA
Rhea	Arroz	female	up	nonsocial	NA	distance	2	2	nonsocial.test	NA	1	0	1	0	10.1	NA	NA
Rhea	Arroz	female	up	nonsocial	NA	distance	2	2	nonsocial.control	NA	0	0	0	0	NA	NA	NA
Rhea	Arroz	female	up	nonsocial	NA	distance	2	2	nonsocial.test	NA	0	0	0	0	NA	NA	NA
Rhea	Arroz	female	up	nonsocial	NA	distance	2	2	nonsocial.test	NA	0	0	0	0	NA	NA	NA
Rhea	Arroz	female	up	nonsocial	NA	distance	2	2	nonsocial.control	NA	0	0	0	0	NA	NA	NA
Rhea	Arroz	female	up	nonsocial	NA	distance	2	2	nonsocial.test	NA	0	0	0	0	NA	NA	NA
Rhea	Arroz	female	up	nonsocial	NA	distance	2	2	nonsocial.test	NA	0	0	0	0	NA	NA	NA
Rhea	Arroz	female	up	nonsocial	NA	distance	2	2	nonsocial.control	NA	0	0	0	0	NA	NA	NA
Rhea	Arroz	female	up	nonsocial	NA	distance	2	2	nonsocial.control	NA	0	0	0	0	NA	NA	NA
Rhea	Arroz	female	up	nonsocial	NA	distance	2	2	nonsocial.test	NA	0	0	0	0	NA	NA	NA
Rhea	Lucia	female	up	nonsocial	NA	distance	1	1	nonsocial.test	NA	1	0	1	0	0.4	NA	NA
Rhea	Lucia	female	up	nonsocial	NA	distance	1	1	nonsocial.test	NA	0	0	0	0	NA	NA	NA
Rhea	Lucia	female	up	nonsocial	NA	distance	1	1	nonsocial.control	NA	0	0	0	0	NA	NA	NA
Rhea	Lucia	female	up	nonsocial	NA	distance	1	1	nonsocial.test	NA	0	0	0	0	NA	NA	NA
Rhea	Lucia	female	up	nonsocial	NA	distance	1	1	nonsocial.control	NA	0	0	0	0	NA	NA	NA
Rhea	Lucia	female	up	nonsocial	NA	distance	1	1	nonsocial.control	NA	0	0	0	0	NA	NA	NA
Rhea	Lucia	female	up	nonsocial	NA	distance	1	1	nonsocial.test	NA	1	0	1	0	0.6	NA	NA
Rhea	Lucia	female	up	nonsocial	NA	distance	1	1	nonsocial.control	NA	1	0	1	0	0.4	NA	NA
Rhea	Lucia	female	up	nonsocial	NA	distance	1	1	nonsocial.control	NA	0	0	0	0	NA	NA	NA
Rhea	Lucia	female	up	nonsocial	NA	distance	1	1	nonsocial.test	NA	0	0	0	0	NA	NA	NA
Rhea	Lucia	female	up	nonsocial	NA	distance	1	1	nonsocial.control	NA	0	0	0	0	NA	NA	NA
Rhea	Lucia	female	up	nonsocial	NA	distance	1	1	nonsocial.test	NA	0	0	0	0	NA	NA	NA
Rhea	Lucia	female	up	social	Salsa	distance	2	2	social.test	NA	1	0	1	0	3	NA	NA
Rhea	Lucia	female	up	social	Salsa	distance	2	2	social.test	NA	0	0	0	0	NA	NA	NA
Rhea	Lucia	female	up	social	Salsa	distance	2	2	social.control	NA	1	0	1	0	0.2	NA	NA
Rhea	Lucia	female	up	social	Salsa	distance	2	2	social.control	NA	1	0	1	0	0.2	NA	NA
Rhea	Lucia	female	up	social	Salsa	distance	2	2	social.control	NA	0	0	0	0	NA	NA	NA
Rhea	Lucia	female	up	social	Salsa	distance	2	2	social.control	NA	0	0	0	0	NA	NA	NA
Rhea	Lucia	female	up	social	Salsa	distance	2	2	social.control	NA	0	0	0	0	NA	NA	NA
Rhea	Lucia	female	up	social	Salsa	distance	2	2	social.control	NA	0	0	0	0	NA	NA	NA
Rhea	Lucia	female	up	social	Salsa	distance	3	2	social.test	NA	1	0	1	0	2.2	NA	NA
Rhea	Lucia	female	up	social	Salsa	distance	3	2	social.test	NA	1	0	1	0	1.8	NA	NA
Rhea	Lucia	female	up	social	Salsa	distance	3	2	social.test	NA	1	0	1	0	0.2	NA	NA
Rhea	Lucia	female	up	social	Salsa	distance	3	2	social.test	NA	1	0	1	0	1.2	NA	NA
Red junglefowl	Green	female	up	social	Yellow	distance	1	1	social.test	NA	1	0	1	1	0.4	NA	0.8
Red junglefowl	Green	female	up	social	Yellow	distance	1	1	social.test	NA	1	0	1	0	1	NA	NA
Red junglefowl	Green	female	up	social	Yellow	distance	1	1	social.control	NA	0	0	0	0	NA	NA	NA
Red junglefowl	Green	female	up	social	Yellow	distance	1	1	social.control	NA	0	0	0	0	NA	NA	NA
Red junglefowl	Green	female	up	social	Yellow	distance	1	1	social.test	NA	1	0	1	0	0.8	NA	NA
Red junglefowl	Green	female	up	social	Yellow	distance	1	1	social.control	NA	0	0	0	0	NA	NA	NA
Red junglefowl	Green	female	up	social	Yellow	distance	1	1	social.test	NA	1	0	1	0	0	NA	NA
Red junglefowl	Green	female	up	social	Yellow	distance	1	1	social.control	NA	0	0	0	0	NA	NA	NA
Red junglefowl	Green	female	up	social	Yellow	distance	1	1	social.test	NA	0	0	0	0	NA	NA	NA
Red junglefowl	Green	female	up	social	Yellow	distance	1	1	social.test	NA	0	0	0	0	NA	NA	NA
Red junglefowl	Green	female	up	social	Yellow	distance	1	1	social.control	NA	0	0	0	0	NA	NA	NA
Red junglefowl	Green	female	up	social	Yellow	distance	1	1	social.control	NA	1	0	1	0	1	NA	NA
Red junglefowl	Green	female	up	nonsocial	NA	distance	2	2	nonsocial.test	NA	0	0	0	0	NA	NA	NA
Red junglefowl	Green	female	up	nonsocial	NA	distance	2	2	nonsocial.test	NA	0	0	0	0	NA	NA	NA
Red junglefowl	Green	female	up	nonsocial	NA	distance	2	2	nonsocial.control	NA	0	0	0	0	NA	NA	NA
Red junglefowl	Green	female	up	nonsocial	NA	distance	2	2	nonsocial.control	NA	1	0	1	0	2.2	NA	NA
Red junglefowl	Green	female	up	nonsocial	NA	distance	2	2	nonsocial.test	NA	1	0	1	0	3.8	NA	NA
Red junglefowl	Green	female	up	nonsocial	NA	distance	2	2	nonsocial.control	NA	1	0	1	0	9.6	NA	NA
Red junglefowl	Green	female	up	nonsocial	NA	distance	2	2	nonsocial.test	NA	1	0	1	0	5.2	NA	NA
Red junglefowl	Green	female	up	nonsocial	NA	distance	2	2	nonsocial.control	NA	0	0	0	0	NA	NA	NA
Red junglefowl	Green	female	up	nonsocial	NA	distance	2	2	nonsocial.test	NA	0	0	0	0	NA	NA	NA
Red junglefowl	Green	female	up	nonsocial	NA	distance	2	2	nonsocial.test	NA	0	0	0	0	NA	NA	NA
Red junglefowl	Green	female	up	nonsocial	NA	distance	2	2	nonsocial.control	NA	0	0	0	0	NA	NA	NA
Red junglefowl	Green	female	up	nonsocial	NA	distance	2	2	nonsocial.control	NA	0	0	0	0	NA	NA	NA
Red junglefowl	White	female	up	nonsocial	NA	distance	1	1	nonsocial.control	NA	0	0	0	0	NA	NA	NA
Red junglefowl	White	female	up	nonsocial	NA	distance	1	1	nonsocial.test	NA	0	0	0	0	NA	NA	NA
Red junglefowl	White	female	up	nonsocial	NA	distance	1	1	nonsocial.control	NA	0	0	0	0	NA	NA	NA
Red junglefowl	White	female	up	nonsocial	NA	distance	1	1	nonsocial.control	NA	0	0	0	0	NA	NA	NA
Red junglefowl	White	female	up	nonsocial	NA	distance	1	1	nonsocial.test	NA	0	0	0	0	NA	NA	NA
Red junglefowl	White	female	up	nonsocial	NA	distance	1	1	nonsocial.test	NA	0	0	0	0	NA	NA	NA
Red junglefowl	White	female	up	nonsocial	NA	distance	1	1	nonsocial.control	NA	0	0	0	0	NA	NA	NA
Red junglefowl	White	female	up	nonsocial	NA	distance	1	1	nonsocial.test	NA	1	0	1	0	4	NA	NA
Red junglefowl	White	female	up	nonsocial	NA	distance	1	1	nonsocial.control	NA	0	0	0	0	NA	NA	NA
Red junglefowl	White	female	up	nonsocial	NA	distance	1	1	nonsocial.control	NA	0	0	0	0	NA	NA	NA
Red junglefowl	White	female	up	nonsocial	NA	distance	1	1	nonsocial.test	NA	0	0	0	0	NA	NA	NA
Red junglefowl	White	female	up	nonsocial	NA	distance	1	1	nonsocial.test	NA	0	0	0	0	NA	NA	NA
Red junglefowl	White	female	up	social	Yellow	distance	2	2	social.test	NA	1	0	1	1	0.6	NA	1
Red junglefowl	White	female	up	social	Yellow	distance	2	2	social.test	NA	1	0	1	1	0.6	NA	1.2
Red junglefowl	White	female	up	social	Yellow	distance	2	2	social.test	NA	1	0	1	1	0	NA	0.4
Red junglefowl	White	female	up	social	Yellow	distance	2	2	social.control	NA	0	0	0	0	NA	NA	NA
Red junglefowl	White	female	up	social	Yellow	distance	2	2	social.control	NA	0	0	0	0	NA	NA	NA
Red junglefowl	White	female	up	social	Yellow	distance	3	2	social.test	NA	1	0	1	1	1.4	NA	1.8
Red junglefowl	White	female	up	social	Yellow	distance	3	2	social.control	NA	0	0	0	0	NA	NA	NA
Red junglefowl	White	female	up	social	Yellow	distance	3	2	social.test	NA	0	0	0	0	NA	NA	NA
Red junglefowl	White	female	up	social	Yellow	distance	3	2	social.control	NA	1	0	1	0	2.8	NA	NA
Red junglefowl	White	female	up	social	Yellow	distance	3	2	social.test	NA	0	0	0	0	NA	NA	NA
Red junglefowl	White	female	up	social	Yellow	distance	3	2	social.control	NA	0	0	0	0	NA	NA	NA
Red junglefowl	White	female	up	social	Yellow	distance	3	2	social.control	NA	0	0	0	0	NA	NA	NA
Red junglefowl	Rooster	male	up	social	Yellow	distance	1	1	social.test	NA	1	0	1	1	5.6	NA	6
Red junglefowl	Rooster	male	up	social	Yellow	distance	1	1	social.control	NA	0	0	0	0	NA	NA	NA
Red junglefowl	Rooster	male	up	social	Yellow	distance	1	1	social.test	NA	1	0	1	0	9.2	NA	NA
Red junglefowl	Rooster	male	up	social	Yellow	distance	1	1	social.control	NA	0	0	0	0	NA	NA	NA
Red junglefowl	Rooster	male	up	social	Yellow	distance	1	1	social.control	NA	0	0	0	0	NA	NA	NA
Red junglefowl	Rooster	male	up	social	Yellow	distance	1	1	social.test	NA	0	0	0	0	NA	NA	NA
Red junglefowl	Rooster	male	up	social	Yellow	distance	1	1	social.test	NA	0	0	0	0	NA	NA	NA
Red junglefowl	Rooster	male	up	social	Yellow	distance	1	1	social.control	NA	0	0	0	0	NA	NA	NA
Red junglefowl	Rooster	male	up	social	Yellow	distance	1	1	social.control	NA	0	0	0	0	NA	NA	NA
Red junglefowl	Rooster	male	up	social	Yellow	distance	1	1	social.test	NA	1	0	1	0	4.4	NA	NA
Red junglefowl	Rooster	male	up	social	Yellow	distance	1	1	social.control	NA	0	0	0	0	NA	NA	NA
Red junglefowl	Rooster	male	up	social	Yellow	distance	1	1	social.test	NA	0	0	0	0	NA	NA	NA
Red junglefowl	Rooster	male	up	nonsocial	NA	distance	2	2	nonsocial.test	NA	0	0	0	0	NA	NA	NA
Red junglefowl	Rooster	male	up	nonsocial	NA	distance	2	2	nonsocial.control	NA	0	0	0	0	NA	NA	NA
Red junglefowl	Rooster	male	up	nonsocial	NA	distance	2	2	nonsocial.test	NA	0	0	0	0	NA	NA	NA
Red junglefowl	Rooster	male	up	nonsocial	NA	distance	2	2	nonsocial.control	NA	1	0	1	0	2	NA	NA
Red junglefowl	Rooster	male	up	nonsocial	NA	distance	2	2	nonsocial.control	NA	0	0	0	0	NA	NA	NA
Red junglefowl	Rooster	male	up	nonsocial	NA	distance	2	2	nonsocial.test	NA	0	0	0	0	NA	NA	NA
Red junglefowl	Rooster	male	up	nonsocial	NA	distance	2	2	nonsocial.test	NA	0	0	0	0	NA	NA	NA
Red junglefowl	Rooster	male	up	nonsocial	NA	distance	2	2	nonsocial.control	NA	0	0	0	0	NA	NA	NA
Red junglefowl	Rooster	male	up	nonsocial	NA	distance	2	2	nonsocial.test	NA	0	0	0	0	NA	NA	NA
Red junglefowl	Rooster	male	up	nonsocial	NA	distance	2	2	nonsocial.control	NA	0	0	0	0	NA	NA	NA
Red junglefowl	Rooster	male	up	nonsocial	NA	distance	2	2	nonsocial.control	NA	0	0	0	0	NA	NA	NA
Red junglefowl	Rooster	male	up	nonsocial	NA	distance	2	2	nonsocial.test	NA	0	0	0	0	NA	NA	NA
Red junglefowl	Pink	female	up	nonsocial	NA	distance	1	1	nonsocial.control	NA	1	0	1	0	1.4	NA	NA
Red junglefowl	Pink	female	up	nonsocial	NA	distance	1	1	nonsocial.test	NA	0	0	0	0	NA	NA	NA
Red junglefowl	Pink	female	up	nonsocial	NA	distance	1	1	nonsocial.test	NA	0	0	0	0	NA	NA	NA
Red junglefowl	Pink	female	up	nonsocial	NA	distance	1	1	nonsocial.control	NA	0	0	0	0	NA	NA	NA
Red junglefowl	Pink	female	up	nonsocial	NA	distance	1	1	nonsocial.test	NA	0	0	0	0	NA	NA	NA
Red junglefowl	Pink	female	up	nonsocial	NA	distance	1	1	nonsocial.control	NA	0	0	0	0	NA	NA	NA
Red junglefowl	Pink	female	up	nonsocial	NA	distance	1	1	nonsocial.test	NA	0	0	0	0	NA	NA	NA
Red junglefowl	Pink	female	up	nonsocial	NA	distance	1	1	nonsocial.control	NA	0	0	0	0	NA	NA	NA
Red junglefowl	Pink	female	up	nonsocial	NA	distance	1	1	nonsocial.control	NA	0	0	0	0	NA	NA	NA
Red junglefowl	Pink	female	up	nonsocial	NA	distance	1	1	nonsocial.test	NA	0	0	0	0	NA	NA	NA
Red junglefowl	Pink	female	up	nonsocial	NA	distance	1	1	nonsocial.control	NA	0	0	0	0	NA	NA	NA
Red junglefowl	Pink	female	up	nonsocial	NA	distance	1	1	nonsocial.test	NA	0	0	0	0	NA	NA	NA
Red junglefowl	Pink	female	up	social	Yellow	distance	2	2	social.control	NA	0	0	0	0	NA	NA	NA
Red junglefowl	Pink	female	up	social	Yellow	distance	2	2	social.test	NA	1	0	1	0	1.4	NA	NA
Red junglefowl	Pink	female	up	social	Yellow	distance	2	2	social.test	NA	1	0	1	0	2	NA	NA
Red junglefowl	Pink	female	up	social	Yellow	distance	2	2	social.control	NA	0	0	0	0	NA	NA	NA
Red junglefowl	Pink	female	up	social	Yellow	distance	2	2	social.test	NA	0	0	0	0	NA	NA	NA
Red junglefowl	Pink	female	up	social	Yellow	distance	2	2	social.control	NA	0	0	0	0	NA	NA	NA
Red junglefowl	Pink	female	up	social	Yellow	distance	2	2	social.control	NA	1	0	1	0	4.2	NA	NA
Red junglefowl	Pink	female	up	social	Yellow	distance	3	2	social.test	NA	1	0	1	1	0	NA	0.4
Red junglefowl	Pink	female	up	social	Yellow	distance	3	2	social.control	NA	0	0	0	0	NA	NA	NA
Red junglefowl	Pink	female	up	social	Yellow	distance	3	2	social.test	NA	1	0	1	0	0	NA	NA
Red junglefowl	Pink	female	up	social	Yellow	distance	3	2	social.control	NA	1	0	1	0	1	NA	NA
Red junglefowl	Pink	female	up	social	Yellow	distance	3	2	social.test	NA	0	0	0	0	NA	NA	NA
Red junglefowl	Red	female	up	nonsocial	NA	distance	1	1	nonsocial.control	NA	0	0	0	0	NA	NA	NA
Red junglefowl	Red	female	up	nonsocial	NA	distance	1	1	nonsocial.test	NA	0	0	0	0	NA	NA	NA
Red junglefowl	Red	female	up	nonsocial	NA	distance	1	1	nonsocial.test	NA	1	0	1	0	5.2	NA	NA
Red junglefowl	Red	female	up	nonsocial	NA	distance	1	1	nonsocial.control	NA	0	0	0	0	NA	NA	NA
Red junglefowl	Red	female	up	nonsocial	NA	distance	1	1	nonsocial.test	NA	0	0	0	0	NA	NA	NA
Red junglefowl	Red	female	up	nonsocial	NA	distance	1	1	nonsocial.control	NA	0	0	0	0	NA	NA	NA
Red junglefowl	Red	female	up	nonsocial	NA	distance	1	1	nonsocial.control	NA	0	0	0	0	NA	NA	NA
Red junglefowl	Red	female	up	nonsocial	NA	distance	1	1	nonsocial.test	NA	0	0	0	0	NA	NA	NA
Red junglefowl	Red	female	up	nonsocial	NA	distance	1	1	nonsocial.control	NA	0	0	0	0	NA	NA	NA
Red junglefowl	Red	female	up	nonsocial	NA	distance	1	1	nonsocial.control	NA	0	0	0	0	NA	NA	NA
Red junglefowl	Red	female	up	nonsocial	NA	distance	1	1	nonsocial.test	NA	0	0	0	0	NA	NA	NA
Red junglefowl	Red	female	up	nonsocial	NA	distance	1	1	nonsocial.test	NA	0	0	0	0	NA	NA	NA
Red junglefowl	Red	female	up	social	Pink	distance	2	2	social.control	NA	0	0	0	0	NA	NA	NA
Red junglefowl	Red	female	up	social	Pink	distance	2	2	social.test	NA	0	0	0	0	NA	NA	NA
Red junglefowl	Red	female	up	social	Pink	distance	2	2	social.test	NA	0	0	0	0	NA	NA	NA
Red junglefowl	Red	female	up	social	Pink	distance	2	2	social.test	NA	0	0	0	0	NA	NA	NA
Red junglefowl	Red	female	up	social	Pink	distance	2	2	social.control	NA	0	0	0	0	NA	NA	NA
Red junglefowl	Red	female	up	social	Pink	distance	2	2	social.control	NA	0	0	0	0	NA	NA	NA
Red junglefowl	Red	female	up	social	Pink	distance	2	2	social.control	NA	0	0	0	0	NA	NA	NA
Red junglefowl	Red	female	up	social	Pink	distance	2	2	social.test	NA	0	0	0	0	NA	NA	NA
Red junglefowl	Red	female	up	social	Pink	distance	2	2	social.control	NA	0	0	0	0	NA	NA	NA
Red junglefowl	Red	female	up	social	Pink	distance	2	2	social.control	NA	0	0	0	0	NA	NA	NA
Red junglefowl	Red	female	up	social	Pink	distance	2	2	social.test	NA	0	0	0	0	NA	NA	NA
Red junglefowl	Red	female	up	social	Pink	distance	2	2	social.test	NA	0	0	0	0	NA	NA	NA
Red junglefowl	Yellow	female	up	social	Pink	distance	1	1	social.test	NA	1	0	1	0	2	NA	NA
Red junglefowl	Yellow	female	up	social	Pink	distance	1	1	social.test	NA	1	0	1	0	0.6	NA	NA
Red junglefowl	Yellow	female	up	social	Pink	distance	1	1	social.control	NA	0	0	0	0	NA	NA	NA
Red junglefowl	Yellow	female	up	social	Pink	distance	1	1	social.test	NA	1	0	1	1	0.4	NA	0.6
Red junglefowl	Yellow	female	up	social	Pink	distance	1	1	social.control	NA	0	0	0	0	NA	NA	NA
Red junglefowl	Yellow	female	up	social	Pink	distance	1	1	social.control	NA	0	0	0	0	NA	NA	NA
Red junglefowl	Yellow	female	up	social	Pink	distance	1	1	social.control	NA	0	0	0	0	NA	NA	NA
Red junglefowl	Yellow	female	up	social	Pink	distance	1	1	social.control	NA	0	0	0	0	NA	NA	NA
Red junglefowl	Yellow	female	up	social	Pink	distance	1	1	social.test	NA	1	0	1	0	1.6	NA	NA
Red junglefowl	Yellow	female	up	social	Pink	distance	1	1	social.control	NA	0	0	0	0	NA	NA	NA
Red junglefowl	Yellow	female	up	social	Pink	distance	1	1	social.test	NA	1	0	1	0	0.2	NA	NA
Red junglefowl	Yellow	female	up	social	Pink	distance	3	1	social.test	NA	0	0	0	0	NA	NA	NA
Red junglefowl	Yellow	female	up	nonsocial	NA	distance	2	2	nonsocial.test	NA	0	0	0	0	NA	NA	NA
Red junglefowl	Yellow	female	up	nonsocial	NA	distance	2	2	nonsocial.test	NA	0	0	0	0	NA	NA	NA
Red junglefowl	Yellow	female	up	nonsocial	NA	distance	2	2	nonsocial.control	NA	1	0	1	0	7.8	NA	NA
Red junglefowl	Yellow	female	up	nonsocial	NA	distance	2	2	nonsocial.test	NA	0	0	0	0	NA	NA	NA
Red junglefowl	Yellow	female	up	nonsocial	NA	distance	2	2	nonsocial.control	NA	0	0	0	0	NA	NA	NA
Red junglefowl	Yellow	female	up	nonsocial	NA	distance	2	2	nonsocial.control	NA	0	0	0	0	NA	NA	NA
Red junglefowl	Yellow	female	up	nonsocial	NA	distance	2	2	nonsocial.test	NA	0	0	0	0	NA	NA	NA
Red junglefowl	Yellow	female	up	nonsocial	NA	distance	2	2	nonsocial.control	NA	0	0	0	0	NA	NA	NA
Red junglefowl	Yellow	female	up	nonsocial	NA	distance	2	2	nonsocial.control	NA	0	0	0	0	NA	NA	NA
Red junglefowl	Yellow	female	up	nonsocial	NA	distance	2	2	nonsocial.test	NA	1	0	1	0	6.2	NA	NA
Red junglefowl	Yellow	female	up	nonsocial	NA	distance	2	2	nonsocial.control	NA	0	0	0	0	NA	NA	NA
Red junglefowl	Yellow	female	up	nonsocial	NA	distance	2	2	nonsocial.test	NA	0	0	0	0	NA	NA	NA
Elegant-crested tinamou	Sandy	female	up	social	Alicio	distance	1	1	social.control	NA	0	0	0	0	NA	NA	NA
Elegant-crested tinamou	Sandy	female	up	social	Alicio	distance	1	1	social.control	NA	0	0	0	0	NA	NA	NA
Elegant-crested tinamou	Sandy	female	up	social	Alicio	distance	1	1	social.test	NA	1	0	1	1	0.4	NA	0.6
Elegant-crested tinamou	Sandy	female	up	social	Alicio	distance	1	1	social.control	NA	0	0	0	0	NA	NA	NA
Elegant-crested tinamou	Sandy	female	up	social	Alicio	distance	1	1	social.control	NA	0	0	0	0	NA	NA	NA
Elegant-crested tinamou	Sandy	female	up	social	Alicio	distance	1	1	social.test	NA	1	0	1	0	0.2	NA	NA
Elegant-crested tinamou	Sandy	female	up	social	Alicio	distance	1	1	social.test	NA	1	0	1	0	1.4	NA	NA
Elegant-crested tinamou	Sandy	female	up	social	Alicio	distance	1	1	social.control	NA	0	0	0	0	NA	NA	NA
Elegant-crested tinamou	Sandy	female	up	social	Alicio	distance	1	1	social.test	NA	0	0	0	0	NA	NA	NA
Elegant-crested tinamou	Sandy	female	up	social	Alicio	distance	1	1	social.test	NA	0	0	0	0	NA	NA	NA
Elegant-crested tinamou	Sandy	female	up	social	Alicio	distance	1	1	social.control	NA	0	0	0	0	NA	NA	NA
Elegant-crested tinamou	Sandy	female	up	social	Alicio	distance	1	1	social.test	NA	1	0	1	1	0.2	NA	0.6
Elegant-crested tinamou	Sandy	female	up	nonsocial	NA	distance	2	2	nonsocial.test	NA	0	0	0	0	NA	NA	NA
Elegant-crested tinamou	Sandy	female	up	nonsocial	NA	distance	2	2	nonsocial.control	NA	0	0	0	0	NA	NA	NA
Elegant-crested tinamou	Sandy	female	up	nonsocial	NA	distance	2	2	nonsocial.control	NA	0	0	0	0	NA	NA	NA
Elegant-crested tinamou	Sandy	female	up	nonsocial	NA	distance	2	2	nonsocial.test	NA	0	0	0	0	NA	NA	NA
Elegant-crested tinamou	Sandy	female	up	nonsocial	NA	distance	2	2	nonsocial.control	NA	0	0	0	0	NA	NA	NA
Elegant-crested tinamou	Sandy	female	up	nonsocial	NA	distance	2	2	nonsocial.test	NA	0	0	0	0	NA	NA	NA
Elegant-crested tinamou	Sandy	female	up	nonsocial	NA	distance	2	2	nonsocial.test	NA	0	0	0	0	NA	NA	NA
Elegant-crested tinamou	Sandy	female	up	nonsocial	NA	distance	2	2	nonsocial.control	NA	0	0	0	0	NA	NA	NA
Elegant-crested tinamou	Sandy	female	up	nonsocial	NA	distance	2	2	nonsocial.test	NA	0	0	0	0	NA	NA	NA
Elegant-crested tinamou	Sandy	female	up	nonsocial	NA	distance	2	2	nonsocial.test	NA	0	0	0	0	NA	NA	NA
Elegant-crested tinamou	Sandy	female	up	nonsocial	NA	distance	2	2	nonsocial.control	NA	0	0	0	0	NA	NA	NA
Elegant-crested tinamou	Sandy	female	up	nonsocial	NA	distance	2	2	nonsocial.test	NA	0	0	0	0	NA	NA	NA
Elegant-crested tinamou	PrettyBoy	male	up	social	Alicio	distance	1	1	social.test	NA	1	0	1	0	0.6	NA	NA
Elegant-crested tinamou	PrettyBoy	male	up	social	Alicio	distance	1	1	social.test	NA	0	0	0	0	NA	NA	NA
Elegant-crested tinamou	PrettyBoy	male	up	social	Alicio	distance	1	1	social.control	NA	0	0	0	0	NA	NA	NA
Elegant-crested tinamou	PrettyBoy	male	up	social	Alicio	distance	2	1	social.test	NA	1	0	1	1	0.4	NA	0.8
Elegant-crested tinamou	PrettyBoy	male	up	social	Alicio	distance	2	1	social.control	NA	0	0	0	0	NA	NA	NA
Elegant-crested tinamou	PrettyBoy	male	up	social	Alicio	distance	2	1	social.control	NA	1	0	1	0	4	NA	NA
Elegant-crested tinamou	PrettyBoy	male	up	social	Alicio	distance	2	1	social.control	NA	0	0	0	0	NA	NA	NA
Elegant-crested tinamou	PrettyBoy	male	up	social	Alicio	distance	2	1	social.test	NA	1	0	1	0	0.4	NA	NA
Elegant-crested tinamou	PrettyBoy	male	up	social	Alicio	distance	2	1	social.control	NA	0	0	0	0	NA	NA	NA
Elegant-crested tinamou	PrettyBoy	male	up	social	Alicio	distance	2	1	social.control	NA	0	0	0	0	NA	NA	NA
Elegant-crested tinamou	PrettyBoy	male	up	social	Alicio	distance	4	1	social.test	NA	1	0	1	1	0.6	NA	1
Elegant-crested tinamou	PrettyBoy	male	up	social	Alicio	distance	4	1	social.test	NA	0	0	0	0	NA	NA	NA
Elegant-crested tinamou	PrettyBoy	male	up	nonsocial	NA	distance	3	2	nonsocial.test	NA	0	0	0	0	NA	NA	NA
Elegant-crested tinamou	PrettyBoy	male	up	nonsocial	NA	distance	3	2	nonsocial.test	NA	0	0	0	0	NA	NA	NA
Elegant-crested tinamou	PrettyBoy	male	up	nonsocial	NA	distance	3	2	nonsocial.control	NA	0	0	0	0	NA	NA	NA
Elegant-crested tinamou	PrettyBoy	male	up	nonsocial	NA	distance	3	2	nonsocial.test	NA	0	0	0	0	NA	NA	NA
Elegant-crested tinamou	PrettyBoy	male	up	nonsocial	NA	distance	3	2	nonsocial.control	NA	0	0	0	0	NA	NA	NA
Elegant-crested tinamou	PrettyBoy	male	up	nonsocial	NA	distance	3	2	nonsocial.control	NA	0	0	0	0	NA	NA	NA
Elegant-crested tinamou	PrettyBoy	male	up	nonsocial	NA	distance	3	2	nonsocial.test	NA	0	0	0	0	NA	NA	NA
Elegant-crested tinamou	PrettyBoy	male	up	nonsocial	NA	distance	3	2	nonsocial.control	NA	0	0	0	0	NA	NA	NA
Elegant-crested tinamou	PrettyBoy	male	up	nonsocial	NA	distance	3	2	nonsocial.test	NA	0	0	0	0	NA	NA	NA
Elegant-crested tinamou	PrettyBoy	male	up	nonsocial	NA	distance	3	2	nonsocial.test	NA	0	0	0	0	NA	NA	NA
Elegant-crested tinamou	PrettyBoy	male	up	nonsocial	NA	distance	3	2	nonsocial.control	NA	0	0	0	0	NA	NA	NA
Elegant-crested tinamou	PrettyBoy	male	up	nonsocial	NA	distance	3	2	nonsocial.control	NA	0	0	0	0	NA	NA	NA
Elegant-crested tinamou	SleepyGenius	male	up	nonsocial	NA	distance	1	1	nonsocial.control	NA	0	0	0	0	NA	NA	NA
Elegant-crested tinamou	SleepyGenius	male	up	nonsocial	NA	distance	1	1	nonsocial.test	NA	0	0	0	0	NA	NA	NA
Elegant-crested tinamou	SleepyGenius	male	up	nonsocial	NA	distance	1	1	nonsocial.control	NA	0	0	0	0	NA	NA	NA
Elegant-crested tinamou	SleepyGenius	male	up	nonsocial	NA	distance	1	1	nonsocial.test	NA	0	0	0	0	NA	NA	NA
Elegant-crested tinamou	SleepyGenius	male	up	nonsocial	NA	distance	1	1	nonsocial.test	NA	1	0	1	0	0.2	NA	NA
Elegant-crested tinamou	SleepyGenius	male	up	nonsocial	NA	distance	1	1	nonsocial.control	NA	1	0	1	0	0.2	NA	NA
Elegant-crested tinamou	SleepyGenius	male	up	nonsocial	NA	distance	1	1	nonsocial.test	NA	0	0	0	0	NA	NA	NA
Elegant-crested tinamou	SleepyGenius	male	up	nonsocial	NA	distance	1	1	nonsocial.test	NA	1	0	1	0	2.2	NA	NA
Elegant-crested tinamou	SleepyGenius	male	up	nonsocial	NA	distance	1	1	nonsocial.control	NA	0	0	0	0	NA	NA	NA
Elegant-crested tinamou	SleepyGenius	male	up	nonsocial	NA	distance	1	1	nonsocial.control	NA	1	0	1	0	3	NA	NA
Elegant-crested tinamou	SleepyGenius	male	up	nonsocial	NA	distance	1	1	nonsocial.test	NA	0	0	0	0	NA	NA	NA
Elegant-crested tinamou	SleepyGenius	male	up	nonsocial	NA	distance	1	1	nonsocial.control	NA	0	0	0	0	NA	NA	NA
Elegant-crested tinamou	SleepyGenius	male	up	social	Alicio	distance	2	2	social.control	NA	1	0	1	0	0.2	NA	NA
Elegant-crested tinamou	SleepyGenius	male	up	social	Alicio	distance	2	2	social.control	NA	0	0	0	0	NA	NA	NA
Elegant-crested tinamou	SleepyGenius	male	up	social	Alicio	distance	2	2	social.test	NA	1	0	1	1	1.2	NA	1.6
Elegant-crested tinamou	SleepyGenius	male	up	social	Alicio	distance	3	2	social.test	NA	0	0	0	0	NA	NA	NA
Elegant-crested tinamou	SleepyGenius	male	up	social	Alicio	distance	3	2	social.control	NA	0	0	0	0	NA	NA	NA
Elegant-crested tinamou	SleepyGenius	male	up	social	Alicio	distance	3	2	social.test	NA	1	0	1	0	0.4	NA	NA
Elegant-crested tinamou	SleepyGenius	male	up	social	Alicio	distance	3	2	social.test	NA	0	0	0	0	NA	NA	NA
Elegant-crested tinamou	SleepyGenius	male	up	social	Alicio	distance	4	2	social.control	NA	0	0	0	0	NA	NA	NA
Elegant-crested tinamou	SleepyGenius	male	up	social	Alicio	distance	4	2	social.test	NA	1	0	1	0	1	NA	NA
Elegant-crested tinamou	SleepyGenius	male	up	social	Alicio	distance	4	2	social.control	NA	0	0	0	0	NA	NA	NA
Elegant-crested tinamou	SleepyGenius	male	up	social	Alicio	distance	4	2	social.test	NA	1	0	1	0	0.4	NA	NA
Elegant-crested tinamou	SleepyGenius	male	up	social	Alicio	distance	4	2	social.control	NA	0	0	0	0	NA	NA	NA
Elegant-crested tinamou	JonSnow	male	up	social	Alicio	distance	1	1	social.control	NA	0	0	0	0	NA	NA	NA
Elegant-crested tinamou	JonSnow	male	up	social	Alicio	distance	1	1	social.test	NA	0	0	0	0	NA	NA	NA
Elegant-crested tinamou	JonSnow	male	up	social	Alicio	distance	1	1	social.control	NA	0	0	0	0	NA	NA	NA
Elegant-crested tinamou	JonSnow	male	up	social	Alicio	distance	1	1	social.test	NA	0	0	0	0	NA	NA	NA
Elegant-crested tinamou	JonSnow	male	up	social	Alicio	distance	2	1	social.control	NA	0	0	0	0	NA	NA	NA
Elegant-crested tinamou	JonSnow	male	up	social	Alicio	distance	2	1	social.control	NA	0	0	0	0	NA	NA	NA
Elegant-crested tinamou	JonSnow	male	up	social	Alicio	distance	2	1	social.test	NA	0	0	0	0	NA	NA	NA
Elegant-crested tinamou	JonSnow	male	up	social	Alicio	distance	2	1	social.control	NA	0	0	0	0	NA	NA	NA
Elegant-crested tinamou	JonSnow	male	up	social	Alicio	distance	2	1	social.control	NA	0	0	0	0	NA	NA	NA
Elegant-crested tinamou	JonSnow	male	up	social	Alicio	distance	3	1	social.test	NA	1	0	1	0	0.2	NA	NA
Elegant-crested tinamou	JonSnow	male	up	social	Alicio	distance	3	1	social.test	NA	0	0	0	0	NA	NA	NA
Elegant-crested tinamou	JonSnow	male	up	social	Alicio	distance	3	1	social.test	NA	0	0	0	0	NA	NA	NA
Elegant-crested tinamou	JonSnow	male	up	nonsocial	NA	distance	4	2	nonsocial.control	NA	0	0	0	0	NA	NA	NA
Elegant-crested tinamou	JonSnow	male	up	nonsocial	NA	distance	4	2	nonsocial.control	NA	0	0	0	0	NA	NA	NA
Elegant-crested tinamou	JonSnow	male	up	nonsocial	NA	distance	4	2	nonsocial.test	NA	0	0	0	0	NA	NA	NA
Elegant-crested tinamou	JonSnow	male	up	nonsocial	NA	distance	4	2	nonsocial.test	NA	0	0	0	0	NA	NA	NA
Elegant-crested tinamou	JonSnow	male	up	nonsocial	NA	distance	4	2	nonsocial.control	NA	0	0	0	0	NA	NA	NA
Elegant-crested tinamou	JonSnow	male	up	nonsocial	NA	distance	4	2	nonsocial.test	NA	0	0	0	0	NA	NA	NA
Elegant-crested tinamou	JonSnow	male	up	nonsocial	NA	distance	4	2	nonsocial.test	NA	0	0	0	0	NA	NA	NA
Elegant-crested tinamou	JonSnow	male	up	nonsocial	NA	distance	4	2	nonsocial.control	NA	0	0	0	0	NA	NA	NA
Elegant-crested tinamou	JonSnow	male	up	nonsocial	NA	distance	4	2	nonsocial.test	NA	0	0	0	0	NA	NA	NA
Elegant-crested tinamou	JonSnow	male	up	nonsocial	NA	distance	4	2	nonsocial.control	NA	0	0	0	0	NA	NA	NA
Elegant-crested tinamou	JonSnow	male	up	nonsocial	NA	distance	4	2	nonsocial.control	NA	0	0	0	0	NA	NA	NA
Elegant-crested tinamou	JonSnow	male	up	nonsocial	NA	distance	4	2	nonsocial.test	NA	0	0	0	0	NA	NA	NA
Elegant-crested tinamou	Alicio	male	up	nonsocial	NA	distance	1	1	nonsocial.control	NA	1	0	1	0	0	NA	NA
Elegant-crested tinamou	Alicio	male	up	nonsocial	NA	distance	1	1	nonsocial.test	NA	0	0	0	0	NA	NA	NA
Elegant-crested tinamou	Alicio	male	up	nonsocial	NA	distance	1	1	nonsocial.test	NA	0	0	0	0	NA	NA	NA
Elegant-crested tinamou	Alicio	male	up	nonsocial	NA	distance	1	1	nonsocial.control	NA	0	0	0	0	NA	NA	NA
Elegant-crested tinamou	Alicio	male	up	nonsocial	NA	distance	1	1	nonsocial.control	NA	1	0	1	0	0.4	NA	NA
Elegant-crested tinamou	Alicio	male	up	nonsocial	NA	distance	1	1	nonsocial.test	NA	1	0	1	0	6	NA	NA
Elegant-crested tinamou	Alicio	male	up	nonsocial	NA	distance	1	1	nonsocial.control	NA	1	0	1	0	2.6	NA	NA
Elegant-crested tinamou	Alicio	male	up	nonsocial	NA	distance	1	1	nonsocial.control	NA	0	0	0	0	NA	NA	NA
Elegant-crested tinamou	Alicio	male	up	nonsocial	NA	distance	1	1	nonsocial.test	NA	0	0	0	0	NA	NA	NA
Elegant-crested tinamou	Alicio	male	up	nonsocial	NA	distance	1	1	nonsocial.control	NA	1	0	1	0	4.8	NA	NA
Elegant-crested tinamou	Alicio	male	up	nonsocial	NA	distance	1	1	nonsocial.test	NA	0	0	0	0	NA	NA	NA
Elegant-crested tinamou	Alicio	male	up	nonsocial	NA	distance	1	1	nonsocial.test	NA	0	0	0	0	NA	NA	NA
Elegant-crested tinamou	Alicio	male	up	social	SleepyGenius	distance	2	2	social.control	NA	0	0	0	0	NA	NA	NA
Elegant-crested tinamou	Alicio	male	up	social	SleepyGenius	distance	2	2	social.test	NA	1	0	1	1	0.2	NA	0.4
Elegant-crested tinamou	Alicio	male	up	social	SleepyGenius	distance	2	2	social.control	NA	0	0	0	0	NA	NA	NA
Elegant-crested tinamou	Alicio	male	up	social	SleepyGenius	distance	3	2	social.control	NA	1	0	1	0	3.8	NA	NA
Elegant-crested tinamou	Alicio	male	up	social	SleepyGenius	distance	3	2	social.control	NA	0	0	0	0	NA	NA	NA
Elegant-crested tinamou	Alicio	male	up	social	SleepyGenius	distance	3	2	social.control	NA	0	0	0	0	NA	NA	NA
Elegant-crested tinamou	Alicio	male	up	social	SleepyGenius	distance	3	2	social.control	NA	1	0	1	0	6	NA	NA
Elegant-crested tinamou	Alicio	male	up	social	SleepyGenius	distance	3	2	social.test	NA	0	0	0	0	NA	NA	NA
Elegant-crested tinamou	Alicio	male	up	social	SleepyGenius	distance	3	2	social.test	NA	1	0	1	1	1.6	NA	2.4
Elegant-crested tinamou	Alicio	male	up	social	SleepyGenius	distance	3	2	social.test	NA	1	0	1	1	1	NA	3
Elegant-crested tinamou	Alicio	male	up	social	SleepyGenius	distance	3	2	social.test	NA	1	0	1	0	0	NA	NA
Elegant-crested tinamou	Alicio	male	up	social	SleepyGenius	distance	3	2	social.test	NA	1	0	1	1	0.4	NA	0.8
Elegant-crested tinamou	NewTinamou	male	up	nonsocial	NA	distance	1	1	nonsocial.test	NA	0	0	0	0	NA	NA	NA
Elegant-crested tinamou	NewTinamou	male	up	nonsocial	NA	distance	1	1	nonsocial.test	NA	0	0	0	0	NA	NA	NA
Elegant-crested tinamou	NewTinamou	male	up	nonsocial	NA	distance	1	1	nonsocial.control	NA	0	0	0	0	NA	NA	NA
Elegant-crested tinamou	NewTinamou	male	up	nonsocial	NA	distance	1	1	nonsocial.control	NA	0	0	0	0	NA	NA	NA
Elegant-crested tinamou	NewTinamou	male	up	nonsocial	NA	distance	1	1	nonsocial.test	NA	0	0	0	0	NA	NA	NA
Elegant-crested tinamou	NewTinamou	male	up	nonsocial	NA	distance	1	1	nonsocial.test	NA	0	0	0	0	NA	NA	NA
Elegant-crested tinamou	NewTinamou	male	up	nonsocial	NA	distance	1	1	nonsocial.control	NA	0	0	0	0	NA	NA	NA
Elegant-crested tinamou	NewTinamou	male	up	nonsocial	NA	distance	1	1	nonsocial.test	NA	0	0	0	0	NA	NA	NA
Elegant-crested tinamou	NewTinamou	male	up	nonsocial	NA	distance	1	1	nonsocial.control	NA	0	0	0	0	NA	NA	NA
Elegant-crested tinamou	NewTinamou	male	up	nonsocial	NA	distance	1	1	nonsocial.control	NA	0	0	0	0	NA	NA	NA
Elegant-crested tinamou	NewTinamou	male	up	nonsocial	NA	distance	1	1	nonsocial.test	NA	0	0	0	0	NA	NA	NA
Elegant-crested tinamou	NewTinamou	male	up	nonsocial	NA	distance	1	1	nonsocial.control	NA	0	0	0	0	NA	NA	NA
Elegant-crested tinamou	NewTinamou	male	up	social	PrettyBoy	distance	2	2	social.test	NA	1	0	1	0	0.4	NA	NA
Elegant-crested tinamou	NewTinamou	male	up	social	PrettyBoy	distance	2	2	social.test	NA	1	0	1	0	0.8	NA	NA
Elegant-crested tinamou	NewTinamou	male	up	social	PrettyBoy	distance	2	2	social.test	NA	1	0	1	0	1.4	NA	NA
Elegant-crested tinamou	NewTinamou	male	up	social	PrettyBoy	distance	2	2	social.control	NA	0	0	0	0	NA	NA	NA
Elegant-crested tinamou	NewTinamou	male	up	social	PrettyBoy	distance	2	2	social.control	NA	0	0	0	0	NA	NA	NA
Elegant-crested tinamou	NewTinamou	male	up	social	PrettyBoy	distance	3	2	social.test	NA	0	0	0	0	NA	NA	NA
Elegant-crested tinamou	NewTinamou	male	up	social	PrettyBoy	distance	3	2	social.test	NA	0	0	0	0	NA	NA	NA
Elegant-crested tinamou	NewTinamou	male	up	social	PrettyBoy	distance	3	2	social.control	NA	0	0	0	0	NA	NA	NA
Elegant-crested tinamou	NewTinamou	male	up	social	PrettyBoy	distance	3	2	social.control	NA	0	0	0	0	NA	NA	NA
Elegant-crested tinamou	NewTinamou	male	up	social	PrettyBoy	distance	3	2	social.test	NA	1	0	1	0	0.6	NA	NA
Elegant-crested tinamou	NewTinamou	male	up	social	PrettyBoy	distance	3	2	social.control	NA	0	0	0	0	NA	NA	NA
Elegant-crested tinamou	NewTinamou	male	up	social	PrettyBoy	distance	3	2	social.control	NA	0	0	0	0	NA	NA	NA
Alligator	Kara	female	side	social	Toke	distance	1	1	social.test	right	0	1	0	0	NA	NA	4
Alligator	Kara	female	side	social	Toke	distance	1	1	social.test	left	0	1	0	0	NA	NA	6.6
Alligator	Kara	female	side	social	Toke	distance	1	1	social.control	control right	0	1	0	0	NA	NA	8.8
Alligator	Kara	female	side	social	Toke	distance	1	1	social.control	control right	0	1	0	0	NA	NA	16.4
Alligator	Kara	female	side	social	Toke	distance	1	1	social.control	control left	0	0	0	0	NA	NA	NA
Alligator	Kara	female	side	social	Toke	distance	1	1	social.test	right	0	0	0	0	NA	NA	NA
Alligator	Kara	female	side	social	Toke	distance	1	1	social.control	control right	0	0	0	0	17.8	NA	NA
Alligator	Kara	female	side	social	Toke	distance	1	1	social.test	right	1	0	1	0	2.6	NA	NA
Alligator	Kara	female	side	social	Toke	distance	1	1	social.control	control left	0	1	0	0	2.6	NA	14
Alligator	Kara	female	side	social	Toke	distance	1	1	social.test	left	1	0	1	0	0.8	NA	NA
Alligator	Kara	female	side	social	Toke	distance	1	1	social.control	control left	0	1	0	0	NA	NA	13.4
Alligator	Kara	female	side	social	Toke	distance	1	1	social.test	left	1	0	1	0	1	NA	NA
Alligator	Kara	female	side	nonsocial	NA	distance	2	2	nonsocial.test	right	0	0	0	0	NA	NA	NA
Alligator	Kara	female	side	nonsocial	NA	distance	2	2	nonsocial.test	left	0	0	0	0	11.4	NA	NA
Alligator	Kara	female	side	nonsocial	NA	distance	2	2	nonsocial.control	control left	0	0	0	0	15.4	NA	NA
Alligator	Kara	female	side	nonsocial	NA	distance	2	2	nonsocial.test	left	1	0	1	0	10	NA	NA
Alligator	Kara	female	side	nonsocial	NA	distance	2	2	nonsocial.control	control left	0	0	0	0	19	NA	NA
Alligator	Kara	female	side	nonsocial	NA	distance	2	2	nonsocial.control	control right	0	1	0	0	NA	NA	7
Alligator	Kara	female	side	nonsocial	NA	distance	2	2	nonsocial.test	right	0	1	0	0	NA	NA	7.4
Alligator	Kara	female	side	nonsocial	NA	distance	2	2	nonsocial.control	control left	0	0	0	0	15.2	NA	NA
Alligator	Kara	female	side	nonsocial	NA	distance	2	2	nonsocial.test	right	0	0	0	0	NA	NA	NA
Alligator	Kara	female	side	nonsocial	NA	distance	2	2	nonsocial.control	control right	0	0	0	0	NA	NA	NA
Alligator	Kara	female	side	nonsocial	NA	distance	2	2	nonsocial.test	left	0	0	0	0	16.8	NA	NA
Alligator	Kara	female	side	nonsocial	NA	distance	2	2	nonsocial.control	control right	0	0	0	0	NA	NA	NA
Alligator	Bestla	male	side	nonsocial	NA	distance	1	1	nonsocial.control	control right	0	0	0	0	NA	NA	NA
Alligator	Bestla	male	side	nonsocial	NA	distance	1	1	nonsocial.test	left	1	0	1	0	3.4	NA	NA
Alligator	Bestla	male	side	nonsocial	NA	distance	1	1	nonsocial.control	control left	1	0	1	0	6	NA	NA
Alligator	Bestla	male	side	nonsocial	NA	distance	1	1	nonsocial.control	control left	0	0	0	0	13.2	NA	NA
Alligator	Bestla	male	side	nonsocial	NA	distance	1	1	nonsocial.test	right	1	0	1	0	10	NA	NA
Alligator	Bestla	male	side	nonsocial	NA	distance	1	1	nonsocial.control	control right	1	0	1	0	4	NA	NA
Alligator	Bestla	male	side	nonsocial	NA	distance	1	1	nonsocial.test	right	0	0	0	0	NA	NA	NA
Alligator	Bestla	male	side	nonsocial	NA	distance	1	1	nonsocial.test	right	0	1	0	0	NA	NA	7
Alligator	Bestla	male	side	nonsocial	NA	distance	1	1	nonsocial.control	control left	0	0	0	0	NA	NA	NA
Alligator	Bestla	male	side	nonsocial	NA	distance	1	1	nonsocial.test	left	0	0	0	0	NA	NA	NA
Alligator	Bestla	male	side	nonsocial	NA	distance	1	1	nonsocial.control	control right	0	0	0	0	11	NA	NA
Alligator	Bestla	male	side	nonsocial	NA	distance	1	1	nonsocial.test	left	0	0	0	0	NA	NA	NA
Alligator	Bestla	male	side	social	Toke	distance	2	2	social.control	control left	0	0	0	0	NA	NA	NA
Alligator	Bestla	male	side	social	Toke	distance	2	2	social.test	left	0	0	0	0	NA	NA	NA
Alligator	Bestla	male	side	social	Toke	distance	2	2	social.control	control left	0	0	0	0	NA	NA	NA
Alligator	Bestla	male	side	social	Toke	distance	2	2	social.control	control right	0	0	0	0	NA	NA	NA
Alligator	Bestla	male	side	social	Toke	distance	2	2	social.test	left	0	0	0	0	NA	NA	NA
Alligator	Bestla	male	side	social	Toke	distance	2	2	social.test	right	0	0	0	0	NA	NA	NA
Alligator	Bestla	male	side	social	Toke	distance	2	2	social.control	control right	0	0	0	0	NA	NA	NA
Alligator	Bestla	male	side	social	Toke	distance	2	2	social.test	right	0	1	0	0	NA	NA	2.8
Alligator	Bestla	male	side	social	Toke	distance	2	2	social.test	right	0	0	0	0	NA	NA	NA
Alligator	Bestla	male	side	social	Toke	distance	2	2	social.control	control left	0	0	0	0	NA	NA	NA
Alligator	Bestla	male	side	social	Toke	distance	2	2	social.test	left	0	0	0	0	NA	NA	NA
Alligator	Bestla	male	side	social	Toke	distance	2	2	social.control	control right	0	0	0	0	NA	NA	NA
Alligator	Sigi	female	side	social	Toke	distance	1	1	social.test	right	1	0	1	0	4.2	NA	NA
Alligator	Sigi	female	side	social	Toke	distance	1	1	social.test	right	1	0	1	0	9.6	NA	NA
Alligator	Sigi	female	side	social	Toke	distance	1	1	social.control	control left	0	0	0	0	NA	NA	NA
Alligator	Sigi	female	side	social	Toke	distance	1	1	social.test	left	0	0	0	0	NA	NA	NA
Alligator	Sigi	female	side	social	Toke	distance	1	1	social.control	control right	0	0	0	0	NA	NA	NA
Alligator	Sigi	female	side	social	Toke	distance	1	1	social.control	control right	0	0	0	0	NA	NA	NA
Alligator	Sigi	female	side	social	Toke	distance	1	1	social.test	right	0	0	0	0	NA	NA	NA
Alligator	Sigi	female	side	social	Toke	distance	1	1	social.test	left	0	0	0	0	NA	NA	NA
Alligator	Sigi	female	side	social	Toke	distance	1	1	social.control	control left	0	0	0	0	NA	NA	NA
Alligator	Sigi	female	side	social	Toke	distance	1	1	social.test	left	0	0	0	0	NA	NA	NA
Alligator	Sigi	female	side	social	Toke	distance	1	1	social.control	control right	0	0	0	0	11.8	NA	NA
Alligator	Sigi	female	side	social	Toke	distance	1	1	social.control	control left	0	0	0	0	19.8	NA	NA
Alligator	Sigi	female	side	nonsocial	NA	distance	2	2	nonsocial.test	right	0	0	0	0	NA	NA	NA
Alligator	Sigi	female	side	nonsocial	NA	distance	2	2	nonsocial.test	right	0	0	0	0	14	NA	NA
Alligator	Sigi	female	side	nonsocial	NA	distance	2	2	nonsocial.control	control right	0	0	0	0	NA	NA	NA
Alligator	Sigi	female	side	nonsocial	NA	distance	2	2	nonsocial.control	control left	0	0	0	0	NA	NA	NA
Alligator	Sigi	female	side	nonsocial	NA	distance	2	2	nonsocial.control	control left	0	0	0	0	NA	NA	NA
Alligator	Sigi	female	side	nonsocial	NA	distance	2	2	nonsocial.test	right	1	0	1	0	7	NA	NA
Alligator	Sigi	female	side	nonsocial	NA	distance	2	2	nonsocial.test	left	0	0	0	0	NA	NA	NA
Alligator	Sigi	female	side	nonsocial	NA	distance	2	2	nonsocial.control	control right	0	0	0	0	NA	NA	NA
Alligator	Sigi	female	side	nonsocial	NA	distance	2	2	nonsocial.test	left	0	1	0	0	NA	NA	4.6
Alligator	Sigi	female	side	nonsocial	NA	distance	2	2	nonsocial.control	control left	0	0	0	0	5.8	NA	NA
Alligator	Sigi	female	side	nonsocial	NA	distance	2	2	nonsocial.control	control right	0	0	0	0	7.2	NA	NA
Alligator	Sigi	female	side	nonsocial	NA	distance	2	2	nonsocial.test	left	0	0	0	0	NA	NA	NA
Alligator	Ivar	male	side	social	Toke	distance	1	1	social.test	left	0	1	0	0	NA	NA	6.6
Alligator	Ivar	male	side	social	Toke	distance	1	1	social.control	control right	0	0	0	0	13.2	NA	NA
Alligator	Ivar	male	side	social	Toke	distance	1	1	social.control	control left	0	0	0	0	8.4	NA	NA
Alligator	Ivar	male	side	social	Toke	distance	1	1	social.test	right	0	0	0	0	NA	NA	NA
Alligator	Ivar	male	side	social	Toke	distance	1	1	social.control	control left	0	0	0	0	NA	NA	NA
Alligator	Ivar	male	side	social	Toke	distance	1	1	social.test	right	1	0	1	0	7	NA	NA
Alligator	Ivar	male	side	social	Toke	distance	1	1	social.test	left	0	0	0	0	NA	NA	NA
Alligator	Ivar	male	side	social	Toke	distance	1	1	social.control	control right	0	0	0	0	NA	NA	NA
Alligator	Ivar	male	side	social	Toke	distance	1	1	social.test	left	0	0	0	0	NA	NA	NA
Alligator	Ivar	male	side	social	Toke	distance	1	1	social.control	control left	0	0	0	0	NA	NA	NA
Alligator	Ivar	male	side	social	Toke	distance	1	1	social.control	control right	0	0	0	0	NA	NA	NA
Alligator	Ivar	male	side	social	Toke	distance	1	1	social.test	right	0	1	0	0	NA	NA	5.4
Alligator	Ivar	male	side	nonsocial	NA	distance	2	2	nonsocial.test	left	0	0	0	0	NA	NA	NA
Alligator	Ivar	male	side	nonsocial	NA	distance	2	2	nonsocial.control	control right	0	0	0	0	11.8	NA	NA
Alligator	Ivar	male	side	nonsocial	NA	distance	2	2	nonsocial.control	control right	0	0	0	0	0.8	NA	NA
Alligator	Ivar	male	side	nonsocial	NA	distance	2	2	nonsocial.test	right	1	0	1	0	4.8	NA	NA
Alligator	Ivar	male	side	nonsocial	NA	distance	2	2	nonsocial.control	control left	1	0	1	0	9.4	NA	NA
Alligator	Ivar	male	side	nonsocial	NA	distance	2	2	nonsocial.test	right	0	0	0	0	NA	NA	NA
Alligator	Ivar	male	side	nonsocial	NA	distance	2	2	nonsocial.test	left	1	0	1	0	10	NA	NA
Alligator	Ivar	male	side	nonsocial	NA	distance	2	2	nonsocial.control	control left	0	0	0	0	NA	NA	NA
Alligator	Ivar	male	side	nonsocial	NA	distance	2	2	nonsocial.test	left	1	1	1	0	9.8	NA	18.2
Alligator	Ivar	male	side	nonsocial	NA	distance	2	2	nonsocial.control	control right	0	0	0	0	NA	NA	NA
Alligator	Ivar	male	side	nonsocial	NA	distance	2	2	nonsocial.control	control left	0	0	0	0	NA	NA	NA
Alligator	Ivar	male	side	nonsocial	NA	distance	2	2	nonsocial.test	right	0	1	0	0	NA	NA	9.2
Alligator	Gudrun	female	side	nonsocial	NA	distance	1	1	nonsocial.control	control right	0	1	0	0	NA	NA	17.2
Alligator	Gudrun	female	side	nonsocial	NA	distance	1	1	nonsocial.control	control left	0	0	0	0	1	NA	NA
Alligator	Gudrun	female	side	nonsocial	NA	distance	1	1	nonsocial.test	left	0	0	0	0	16.4	NA	NA
Alligator	Gudrun	female	side	nonsocial	NA	distance	1	1	nonsocial.control	control right	0	0	0	0	NA	NA	NA
Alligator	Gudrun	female	side	nonsocial	NA	distance	1	1	nonsocial.test	left	1	0	1	0	3.6	NA	NA
Alligator	Gudrun	female	side	nonsocial	NA	distance	1	1	nonsocial.test	right	0	1	0	0	NA	NA	15.4
Alligator	Gudrun	female	side	nonsocial	NA	distance	1	1	nonsocial.control	control right	0	0	0	0	NA	NA	NA
Alligator	Gudrun	female	side	nonsocial	NA	distance	2	1	nonsocial.test	left	0	0	0	0	NA	NA	NA
Alligator	Gudrun	female	side	nonsocial	NA	distance	2	1	nonsocial.test	right	0	0	0	0	NA	NA	NA
Alligator	Gudrun	female	side	nonsocial	NA	distance	2	1	nonsocial.control	control left	0	0	0	0	NA	NA	NA
Alligator	Gudrun	female	side	nonsocial	NA	distance	2	1	nonsocial.control	control left	1	0	1	0	3.8	NA	NA
Alligator	Gudrun	female	side	nonsocial	NA	distance	2	1	nonsocial.test	right	0	0	0	0	NA	NA	NA
Alligator	Gudrun	female	side	social	Toke	distance	3	2	social.control	control right	0	0	0	0	NA	NA	NA
Alligator	Gudrun	female	side	social	Toke	distance	3	2	social.control	control right	0	0	0	0	NA	NA	NA
Alligator	Gudrun	female	side	social	Toke	distance	3	2	social.test	left	1	0	1	0	3.6	NA	NA
Alligator	Gudrun	female	side	social	Toke	distance	3	2	social.control	control left	1	0	1	0	6	NA	NA
Alligator	Gudrun	female	side	social	Toke	distance	3	2	social.test	left	0	0	0	0	11.8	NA	NA
Alligator	Gudrun	female	side	social	Toke	distance	4	2	social.test	right	0	0	0	0	10.8	NA	NA
Alligator	Gudrun	female	side	social	Toke	distance	4	2	social.test	right	0	0	0	0	NA	NA	NA
Alligator	Gudrun	female	side	social	Toke	distance	4	2	social.control	control right	0	0	0	0	NA	NA	NA
Alligator	Gudrun	female	side	social	Toke	distance	4	2	social.test	left	0	1	0	0	NA	NA	6
Alligator	Gudrun	female	side	social	Toke	distance	4	2	social.test	right	0	0	0	0	NA	NA	NA
Alligator	Gudrun	female	side	social	Toke	distance	4	2	social.control	control left	0	0	0	0	16.2	NA	NA
Alligator	Gudrun	female	side	social	Toke	distance	4	2	social.control	control left	0	0	0	0	NA	NA	NA
Alligator	Toke	female	side	nonsocial	NA	distance	3	1	nonsocial.control	control right	0	0	0	0	NA	NA	NA
Alligator	Toke	female	side	nonsocial	NA	distance	3	1	nonsocial.test	right	0	1	0	0	NA	NA	5.6
Alligator	Toke	female	side	nonsocial	NA	distance	3	1	nonsocial.control	control right	0	0	0	0	NA	NA	NA
Alligator	Toke	female	side	nonsocial	NA	distance	3	1	nonsocial.test	right	0	0	0	0	NA	NA	NA
Alligator	Toke	female	side	nonsocial	NA	distance	3	1	nonsocial.control	control left	0	0	0	0	NA	NA	NA
Alligator	Toke	female	side	nonsocial	NA	distance	3	1	nonsocial.control	control right	0	0	0	0	NA	NA	NA
Alligator	Toke	female	side	nonsocial	NA	distance	3	1	nonsocial.test	left	1	0	1	0	7	NA	NA
Alligator	Toke	female	side	nonsocial	NA	distance	3	1	nonsocial.control	control left	1	0	1	0	6.2	NA	NA
Alligator	Toke	female	side	nonsocial	NA	distance	3	1	nonsocial.test	right	0	0	0	0	NA	NA	NA
Alligator	Toke	female	side	nonsocial	NA	distance	3	1	nonsocial.test	left	0	0	0	0	NA	NA	NA
Alligator	Toke	female	side	nonsocial	NA	distance	3	1	nonsocial.control	control left	0	0	0	0	NA	NA	NA
Alligator	Toke	female	side	nonsocial	NA	distance	3	1	nonsocial.test	left	0	0	0	0	NA	NA	NA
Alligator	Toke	female	side	social	Ivar	distance	4	2	social.control	control left	0	0	0	0	NA	NA	NA
Alligator	Toke	female	side	social	Ivar	distance	4	2	social.test	right	0	0	0	0	NA	NA	NA
Alligator	Toke	female	side	social	Ivar	distance	4	2	social.control	control left	0	0	0	0	16.8	NA	NA
Alligator	Toke	female	side	social	Ivar	distance	4	2	social.test	right	0	0	0	0	NA	NA	NA
Alligator	Toke	female	side	social	Ivar	distance	4	2	social.control	control right	0	0	0	0	NA	NA	NA
Alligator	Toke	female	side	social	Ivar	distance	4	2	social.control	control left	0	0	0	0	NA	NA	NA
Alligator	Toke	female	side	social	Ivar	distance	4	2	social.test	left	0	0	0	0	NA	NA	NA
Alligator	Toke	female	side	social	Ivar	distance	4	2	social.control	control right	0	0	0	0	NA	NA	NA
Alligator	Toke	female	side	social	Ivar	distance	4	2	social.test	right	0	0	0	0	NA	NA	NA
Alligator	Toke	female	side	social	Ivar	distance	4	2	social.test	left	0	1	0	0	NA	NA	11.2
Alligator	Toke	female	side	social	Ivar	distance	4	2	social.control	control right	0	0	0	0	NA	NA	NA
Alligator	Toke	female	side	social	Ivar	distance	4	2	social.test	left	0	0	0	0	NA	NA	NA
Emu	Tufty	male	side	social	Snow	distance	3	1	social.test	right	1	0	1	1	0.6	NA	2.8
Emu	Tufty	male	side	social	Snow	distance	3	1	social.control	control left	1	0	1	0	2.4	NA	NA
Emu	Tufty	male	side	social	Snow	distance	3	1	social.test	left	1	0	1	1	1.4	NA	2.2
Emu	Tufty	male	side	social	Snow	distance	3	1	social.test	left	1	0	1	0	0	NA	NA
Emu	Tufty	male	side	social	Snow	distance	3	1	social.control	control right	1	0	1	0	0.2	NA	NA
Emu	Tufty	male	side	social	Snow	distance	3	1	social.test	right	1	0	1	0	1.2	NA	NA
Emu	Tufty	male	side	social	Snow	distance	3	1	social.control	control right	1	0	1	0	0.6	NA	NA
Emu	Tufty	male	side	social	Snow	distance	3	1	social.control	control left	1	0	1	0	4.6	NA	NA
Emu	Tufty	male	side	social	Snow	distance	4	1	social.test	right	1	0	1	1	0.2	NA	2
Emu	Tufty	male	side	social	Snow	distance	4	1	social.control	control right	0	0	0	0	0.2	NA	NA
Emu	Tufty	male	side	social	Snow	distance	4	1	social.test	left	1	0	1	1	0.6	NA	2.8
Emu	Tufty	male	side	social	Snow	distance	4	1	social.control	control left	1	0	1	0	0.6	NA	1.2
Emu	Tufty	male	side	nonsocial	NA	distance	5	2	nonsocial.test	right	0	0	0	0	NA	NA	NA
Emu	Tufty	male	side	nonsocial	NA	distance	5	2	nonsocial.control	control right	0	0	0	0	NA	NA	NA
Emu	Tufty	male	side	nonsocial	NA	distance	5	2	nonsocial.test	left	0	0	0	0	NA	NA	NA
Emu	Tufty	male	side	nonsocial	NA	distance	5	2	nonsocial.test	left	1	0	1	0	0.2	NA	NA
Emu	Tufty	male	side	nonsocial	NA	distance	5	2	nonsocial.control	control left	1	0	1	0	1	NA	NA
Emu	Tufty	male	side	nonsocial	NA	distance	5	2	nonsocial.test	right	1	0	1	0	0.8	NA	NA
Emu	Tufty	male	side	nonsocial	NA	distance	5	2	nonsocial.control	control left	0	0	0	0	0.6	NA	NA
Emu	Tufty	male	side	nonsocial	NA	distance	5	2	nonsocial.control	control right	1	0	1	0	0.6	NA	NA
Emu	Tufty	male	side	nonsocial	NA	distance	5	2	nonsocial.test	right	1	0	1	0	0.4	NA	NA
Emu	Tufty	male	side	nonsocial	NA	distance	5	2	nonsocial.control	control right	0	0	0	0	0.4	NA	NA
Emu	Tufty	male	side	nonsocial	NA	distance	5	2	nonsocial.test	left	1	0	1	0	0.2	NA	NA
Emu	Tufty	male	side	nonsocial	NA	distance	5	2	nonsocial.control	control left	1	0	1	0	0.6	NA	NA
Emu	Snow	female	side	nonsocial	NA	distance	3	1	nonsocial.test	left	0	0	0	0	NA	NA	NA
Emu	Snow	female	side	nonsocial	NA	distance	3	1	nonsocial.control	control left	0	0	0	0	0.4	NA	NA
Emu	Snow	female	side	nonsocial	NA	distance	3	1	nonsocial.test	left	0	0	0	0	NA	NA	NA
Emu	Snow	female	side	nonsocial	NA	distance	3	1	nonsocial.test	right	1	0	1	0	1	NA	NA
Emu	Snow	female	side	nonsocial	NA	distance	3	1	nonsocial.control	control right	1	0	1	0	0.4	NA	NA
Emu	Snow	female	side	nonsocial	NA	distance	3	1	nonsocial.control	control left	1	0	1	0	0.6	NA	NA
Emu	Snow	female	side	nonsocial	NA	distance	3	1	nonsocial.test	right	0	0	0	0	NA	NA	NA
Emu	Snow	female	side	nonsocial	NA	distance	3	1	nonsocial.control	control left	1	0	1	0	0.8	NA	NA
Emu	Snow	female	side	nonsocial	NA	distance	3	1	nonsocial.test	right	0	0	0	0	NA	NA	NA
Emu	Snow	female	side	nonsocial	NA	distance	3	1	nonsocial.test	left	0	0	0	0	NA	NA	NA
Emu	Snow	female	side	nonsocial	NA	distance	3	1	nonsocial.control	control right	0	0	0	0	0.4	NA	NA
Emu	Snow	female	side	nonsocial	NA	distance	3	1	nonsocial.control	control right	0	0	0	0	0.8	NA	NA
Emu	Snow	female	side	social	Tufty	distance	4	2	social.test	left	0	0	0	0	NA	NA	NA
Emu	Snow	female	side	social	Tufty	distance	4	2	social.control	control left	0	0	0	0	1	NA	NA
Emu	Snow	female	side	social	Tufty	distance	4	2	social.test	left	1	0	1	0	0.8	NA	NA
Emu	Snow	female	side	social	Tufty	distance	4	2	social.test	right	1	0	1	0	0	NA	NA
Emu	Snow	female	side	social	Tufty	distance	4	2	social.control	control left	0	0	0	0	0.6	NA	NA
Emu	Snow	female	side	social	Tufty	distance	4	2	social.control	control right	1	0	1	0	0.2	NA	NA
Emu	Snow	female	side	social	Tufty	distance	4	2	social.test	right	0	0	0	0	NA	NA	NA
Emu	Snow	female	side	social	Tufty	distance	4	2	social.control	control right	0	0	0	0	0	NA	NA
Emu	Snow	female	side	social	Tufty	distance	4	2	social.test	right	1	0	1	1	1.2	NA	2
Emu	Snow	female	side	social	Tufty	distance	4	2	social.test	left	1	0	1	0	0.6	NA	NA
Emu	Snow	female	side	social	Tufty	distance	4	2	social.control	control left	1	0	1	0	0.8	NA	NA
Emu	Snow	female	side	social	Tufty	distance	4	2	social.control	control right	1	0	1	0	0.8	NA	NA
Emu	Alberta	female	side	nonsocial	NA	distance	3	1	nonsocial.test	left	0	0	0	0	NA	NA	NA
Emu	Alberta	female	side	nonsocial	NA	distance	3	1	nonsocial.test	right	1	0	1	0	0.2	NA	NA
Emu	Alberta	female	side	nonsocial	NA	distance	3	1	nonsocial.control	control left	0	0	0	0	0	NA	NA
Emu	Alberta	female	side	nonsocial	NA	distance	3	1	nonsocial.test	left	0	0	0	0	NA	NA	NA
Emu	Alberta	female	side	nonsocial	NA	distance	3	1	nonsocial.control	control right	0	0	0	0	NA	NA	NA
Emu	Alberta	female	side	nonsocial	NA	distance	3	1	nonsocial.control	control left	0	0	0	0	0.6	NA	NA
Emu	Alberta	female	side	nonsocial	NA	distance	3	1	nonsocial.test	right	1	0	1	0	3.8	NA	NA
Emu	Alberta	female	side	nonsocial	NA	distance	3	1	nonsocial.control	control right	1	0	1	0	0.2	NA	NA
Emu	Alberta	female	side	nonsocial	NA	distance	3	1	nonsocial.test	right	1	0	1	0	0	NA	NA
Emu	Alberta	female	side	nonsocial	NA	distance	4	1	nonsocial.test	left	0	0	0	0	NA	NA	NA
Emu	Alberta	female	side	nonsocial	NA	distance	4	1	nonsocial.control	control right	1	0	1	0	0	NA	NA
Emu	Alberta	female	side	nonsocial	NA	distance	4	1	nonsocial.control	control left	1	0	1	0	0	NA	NA
Emu	Alberta	female	side	social	Harry	distance	5	2	social.test	left	1	0	1	0	0	NA	NA
Emu	Alberta	female	side	social	Harry	distance	5	2	social.control	control left	0	0	0	0	2.2	NA	NA
Emu	Alberta	female	side	social	Harry	distance	5	2	social.test	right	1	0	1	0	0.4	NA	NA
Emu	Alberta	female	side	social	Harry	distance	5	2	social.test	left	0	0	0	0	NA	NA	NA
Emu	Alberta	female	side	social	Harry	distance	5	2	social.control	control right	1	0	1	0	1	NA	NA
Emu	Alberta	female	side	social	Harry	distance	5	2	social.control	control left	1	0	1	0	1.8	NA	NA
Emu	Alberta	female	side	social	Harry	distance	5	2	social.test	right	1	0	1	0	1.2	NA	NA
Emu	Alberta	female	side	social	Harry	distance	6	2	social.control	control left	0	0	0	0	0.4	NA	NA
Emu	Alberta	female	side	social	Harry	distance	6	2	social.test	right	0	0	0	0	NA	NA	NA
Emu	Alberta	female	side	social	Harry	distance	7	2	social.test	left	1	0	1	0	0	NA	NA
Emu	Alberta	female	side	social	Harry	distance	7	2	social.control	control right	1	0	1	0	0.4	NA	NA
Emu	Alberta	female	side	social	Harry	distance	7	2	social.control	control right	1	0	1	0	8.4	NA	NA
Emu	Harry	male	side	social	Alberta	distance	4	1	social.test	right	0	0	0	0	NA	NA	NA
Emu	Harry	male	side	social	Alberta	distance	4	1	social.control	control right	1	0	1	0	0.2	NA	NA
Emu	Harry	male	side	social	Alberta	distance	4	1	social.test	left	1	0	1	1	0.8	NA	1.2
Emu	Harry	male	side	social	Alberta	distance	5	1	social.test	right	1	0	1	0	0.6	NA	NA
Emu	Harry	male	side	social	Alberta	distance	6	1	social.control	control left	1	0	1	0	1.4	NA	NA
Emu	Harry	male	side	social	Alberta	distance	7	1	social.control	control right	0	0	0	0	0.2	NA	NA
Emu	Harry	male	side	social	Alberta	distance	7	1	social.test	left	1	0	1	0	1.2	NA	NA
Emu	Harry	male	side	social	Alberta	distance	7	1	social.control	control right	1	0	1	0	0.2	NA	NA
Emu	Harry	male	side	social	Alberta	distance	7	1	social.test	left	1	0	1	0	1	NA	NA
Emu	Harry	male	side	social	Alberta	distance	7	1	social.control	control left	1	0	1	0	0.4	NA	NA
Emu	Harry	male	side	social	Alberta	distance	7	1	social.test	left	1	0	1	0	0.2	NA	NA
Emu	Harry	male	side	social	Alberta	distance	7	1	social.test	right	1	0	1	0	1	NA	NA
Emu	Harry	male	side	nonsocial	NA	distance	8	2	nonsocial.test	right	1	0	1	0	1.4	NA	NA
Emu	Harry	male	side	nonsocial	NA	distance	8	2	nonsocial.control	control right	1	0	1	0	1.4	NA	NA
Emu	Harry	male	side	nonsocial	NA	distance	8	2	nonsocial.test	left	1	0	1	0	0.8	NA	NA
Emu	Harry	male	side	nonsocial	NA	distance	8	2	nonsocial.test	right	1	0	1	0	0.2	NA	NA
Emu	Harry	male	side	nonsocial	NA	distance	8	2	nonsocial.control	control left	1	0	1	0	0.8	NA	NA
Emu	Harry	male	side	nonsocial	NA	distance	8	2	nonsocial.control	control right	1	0	1	0	0.6	NA	NA
Emu	Harry	male	side	nonsocial	NA	distance	8	2	nonsocial.test	left	0	0	0	0	NA	NA	NA
Emu	Harry	male	side	nonsocial	NA	distance	8	2	nonsocial.control	control left	1	0	1	0	1.4	NA	NA
Emu	Harry	male	side	nonsocial	NA	distance	8	2	nonsocial.test	left	0	0	0	0	NA	NA	NA
Emu	Harry	male	side	nonsocial	NA	distance	8	2	nonsocial.test	left	1	0	1	0	1	NA	NA
Emu	Harry	male	side	nonsocial	NA	distance	8	2	nonsocial.control	control right	1	0	1	0	0.8	NA	NA
Emu	Harry	male	side	nonsocial	NA	distance	8	2	nonsocial.control	right	1	0	1	0	0.8	NA	NA
Emu	Crowned	male	side	social	Uncrowned	distance	3	1	social.test	left	1	0	1	1	0.6	NA	1.2
Emu	Crowned	male	side	social	Uncrowned	distance	3	1	social.control	control right	0	0	0	0	2	NA	NA
Emu	Crowned	male	side	social	Uncrowned	distance	3	1	social.control	control left	1	0	1	0	0.4	NA	NA
Emu	Crowned	male	side	social	Uncrowned	distance	3	1	social.test	right	1	0	1	0	1.2	NA	NA
Emu	Crowned	male	side	social	Uncrowned	distance	3	1	social.test	left	1	0	1	0	2.8	NA	NA
Emu	Crowned	male	side	social	Uncrowned	distance	3	1	social.control	control right	0	0	0	0	0	NA	NA
Emu	Crowned	male	side	social	Uncrowned	distance	3	1	social.control	control left	1	0	1	0	0.2	NA	NA
Emu	Crowned	male	side	social	Uncrowned	distance	3	1	social.test	left	1	0	1	0	0.4	NA	NA
Emu	Crowned	male	side	social	Uncrowned	distance	3	1	social.control	control left	1	0	1	0	1.6	NA	NA
Emu	Crowned	male	side	social	Uncrowned	distance	3	1	social.test	right	1	0	1	1	1.4	NA	5.2
Emu	Crowned	male	side	social	Uncrowned	distance	3	1	social.test	right	1	0	1	0	2	NA	NA
Emu	Crowned	male	side	social	Uncrowned	distance	3	1	social.control	control right	0	0	0	0	0.4	NA	NA
Emu	Crowned	male	side	nonsocial	NA	distance	4	2	nonsocial.test	left	1	0	1	0	0.4	NA	NA
Emu	Crowned	male	side	nonsocial	NA	distance	4	2	nonsocial.control	control left	0	0	0	0	1.6	NA	NA
Emu	Crowned	male	side	nonsocial	NA	distance	4	2	nonsocial.control	control right	0	0	0	0	0.6	NA	NA
Emu	Crowned	male	side	nonsocial	NA	distance	4	2	nonsocial.test	right	0	0	0	0	NA	NA	NA
Emu	Crowned	male	side	nonsocial	NA	distance	4	2	nonsocial.test	left	1	0	1	0	0	NA	NA
Emu	Crowned	male	side	nonsocial	NA	distance	4	2	nonsocial.control	control left	1	0	1	0	0.2	NA	NA
Emu	Crowned	male	side	nonsocial	NA	distance	4	2	nonsocial.control	control right	0	0	0	0	0.4	NA	NA
Emu	Crowned	male	side	nonsocial	NA	distance	4	2	nonsocial.test	left	0	0	0	0	2.4	NA	NA
Emu	Crowned	male	side	nonsocial	NA	distance	4	2	nonsocial.control	control right	0	0	0	0	0.2	NA	NA
Emu	Crowned	male	side	nonsocial	NA	distance	4	2	nonsocial.test	right	0	0	0	0	NA	NA	NA
Emu	Crowned	male	side	nonsocial	NA	distance	4	2	nonsocial.test	right	0	0	0	0	NA	NA	NA
Emu	Crowned	male	side	nonsocial	NA	distance	4	2	nonsocial.control	control left	0	0	0	0	0.8	NA	NA
Emu	Uncrowned	female	side	nonsocial	NA	distance	5	1	nonsocial.control	control right	1	0	1	0	0.4	NA	NA
Emu	Uncrowned	female	side	nonsocial	NA	distance	5	1	nonsocial.test	right	1	0	1	0	0.6	NA	NA
Emu	Uncrowned	female	side	nonsocial	NA	distance	5	1	nonsocial.test	left	1	0	1	0	0.8	NA	NA
Emu	Uncrowned	female	side	nonsocial	NA	distance	5	1	nonsocial.control	control left	0	0	0	0	0.2	NA	NA
Emu	Uncrowned	female	side	nonsocial	NA	distance	5	1	nonsocial.test	left	1	0	1	0	0.2	NA	NA
Emu	Uncrowned	female	side	nonsocial	NA	distance	5	1	nonsocial.control	control left	0	0	0	0	0	NA	NA
Emu	Uncrowned	female	side	nonsocial	NA	distance	5	1	nonsocial.test	right	1	0	1	0	0	NA	NA
Emu	Uncrowned	female	side	nonsocial	NA	distance	5	1	nonsocial.test	left	0	0	0	0	NA	NA	NA
Emu	Uncrowned	female	side	nonsocial	NA	distance	5	1	nonsocial.control	control right	1	0	1	0	0	NA	NA
Emu	Uncrowned	female	side	nonsocial	NA	distance	5	1	nonsocial.control	control left	0	0	0	0	0	NA	NA
Emu	Uncrowned	female	side	nonsocial	NA	distance	5	1	nonsocial.test	right	1	0	1	0	0	NA	NA
Emu	Uncrowned	female	side	nonsocial	NA	distance	5	1	nonsocial.control	control right	1	0	1	0	0.2	NA	NA
Emu	Uncrowned	female	side	social	Crowned	distance	6	2	social.control	control left	0	0	0	0	0	NA	NA
Emu	Uncrowned	female	side	social	Crowned	distance	6	2	social.test	right	1	0	1	0	0.4	NA	NA
Emu	Uncrowned	female	side	social	Crowned	distance	6	2	social.control	control right	0	0	0	0	2.4	NA	NA
Emu	Uncrowned	female	side	social	Crowned	distance	6	2	social.test	left	0	0	0	0	NA	NA	NA
Emu	Uncrowned	female	side	social	Crowned	distance	6	2	social.control	control right	1	0	1	0	0	NA	NA
Emu	Uncrowned	female	side	social	Crowned	distance	6	2	social.test	left	1	0	1	1	1	NA	2.2
Emu	Uncrowned	female	side	social	Crowned	distance	6	2	social.control	control left	1	0	1	0	1.8	NA	NA
Emu	Uncrowned	female	side	social	Crowned	distance	6	2	social.test	right	1	0	1	0	0.4	NA	NA
Emu	Uncrowned	female	side	social	Crowned	distance	6	2	social.control	control right	1	0	1	0	2.2	NA	NA
Emu	Uncrowned	female	side	social	Crowned	distance	6	2	social.control	control left	0	0	0	0	1.2	NA	NA
Emu	Uncrowned	female	side	social	Crowned	distance	6	2	social.test	right	1	0	1	0	0.8	NA	NA
Emu	Uncrowned	female	side	social	Crowned	distance	6	2	social.test	left	1	0	1	0	0.6	NA	NA
Rhea	Hamilton	male	side	social	Nox	distance	5	1	social.control	control right	0	0	0	0	NA	NA	NA
Rhea	Hamilton	male	side	social	Nox	distance	5	1	social.test	left	0	0	0	0	NA	NA	NA
Rhea	Hamilton	male	side	social	Nox	distance	5	1	social.test	left	0	0	0	0	NA	NA	NA
Rhea	Hamilton	male	side	social	Nox	distance	5	1	social.control	control right	1	0	1	0	6.2	NA	NA
Rhea	Hamilton	male	side	social	Nox	distance	5	1	social.test	right	1	0	1	0	1	NA	NA
Rhea	Hamilton	male	side	social	Nox	distance	5	1	social.test	right	1	0	1	1	0.6	NA	1.2
Rhea	Hamilton	male	side	social	Nox	distance	5	1	social.control	control left	1	0	1	0	6.2	NA	NA
Rhea	Hamilton	male	side	social	Nox	distance	5	1	social.test	right	1	0	1	1	1	NA	1.4
Rhea	Hamilton	male	side	social	Nox	distance	5	1	social.control	control right	0	0	0	0	NA	NA	NA
Rhea	Hamilton	male	side	social	Nox	distance	5	1	social.control	control left	0	0	0	0	NA	NA	NA
Rhea	Hamilton	male	side	social	Nox	distance	5	1	social.test	left	1	0	1	1	0	NA	1.2
Rhea	Hamilton	male	side	social	Nox	distance	5	1	social.control	control left	0	0	0	0	NA	NA	NA
Rhea	Hamilton	male	side	nonsocial	NA	distance	6	2	nonsocial.control	control right	1	0	1	0	0.6	NA	NA
Rhea	Hamilton	male	side	nonsocial	NA	distance	6	2	nonsocial.test	left	0	0	0	0	NA	NA	NA
Rhea	Hamilton	male	side	nonsocial	NA	distance	6	2	nonsocial.test	left	0	0	0	0	NA	NA	NA
Rhea	Hamilton	male	side	nonsocial	NA	distance	6	2	nonsocial.control	control right	1	0	1	0	0	NA	NA
Rhea	Hamilton	male	side	nonsocial	NA	distance	6	2	nonsocial.test	right	0	0	0	0	NA	NA	NA
Rhea	Hamilton	male	side	nonsocial	NA	distance	6	2	nonsocial.control	control left	0	0	0	0	0.2	NA	NA
Rhea	Hamilton	male	side	nonsocial	NA	distance	6	2	nonsocial.control	control left	0	0	0	0	0.4	NA	NA
Rhea	Hamilton	male	side	nonsocial	NA	distance	6	2	nonsocial.test	right	1	0	1	0	1	NA	NA
Rhea	Hamilton	male	side	nonsocial	NA	distance	6	2	nonsocial.control	control right	1	0	1	0	0	NA	NA
Rhea	Hamilton	male	side	nonsocial	NA	distance	6	2	nonsocial.test	right	1	0	1	0	0.4	NA	NA
Rhea	Hamilton	male	side	nonsocial	NA	distance	6	2	nonsocial.test	left	0	0	0	0	NA	NA	NA
Rhea	Hamilton	male	side	nonsocial	NA	distance	6	2	nonsocial.control	control right	1	0	1	0	0.6	NA	NA
Rhea	Yvette	female	side	social	Nox	distance	4	1	social.test	left	1	0	1	1	0.2	NA	2
Rhea	Yvette	female	side	social	Nox	distance	4	1	social.control	control right	1	0	1	0	0.6	NA	NA
Rhea	Yvette	female	side	social	Nox	distance	4	1	social.test	left	0	0	0	0	NA	NA	NA
Rhea	Yvette	female	side	social	Nox	distance	4	1	social.test	right	0	0	0	0	NA	NA	NA
Rhea	Yvette	female	side	social	Nox	distance	4	1	social.control	control left	0	0	0	0	0.2	NA	NA
Rhea	Yvette	female	side	social	Nox	distance	4	1	social.test	right	1	0	1	0	0.4	NA	NA
Rhea	Yvette	female	side	social	Nox	distance	4	1	social.control	control left	0	0	0	0	5	NA	NA
Rhea	Yvette	female	side	social	Nox	distance	4	1	social.control	control right	1	0	1	0	0	NA	NA
Rhea	Yvette	female	side	social	Nox	distance	4	1	social.test	left	1	0	1	0	1.8	NA	NA
Rhea	Yvette	female	side	social	Nox	distance	4	1	social.control	control left	1	0	1	0	0	NA	NA
Rhea	Yvette	female	side	social	Nox	distance	4	1	social.control	control right	1	0	1	1	1	NA	9.6
Rhea	Yvette	female	side	social	Nox	distance	6	1	social.test	right	1	0	1	0	1.2	NA	NA
Rhea	Yvette	female	side	nonsocial	NA	distance	5	2	nonsocial.test	left	0	0	0	0	NA	NA	NA
Rhea	Yvette	female	side	nonsocial	NA	distance	5	2	nonsocial.control	control right	1	0	1	0	0.6	NA	NA
Rhea	Yvette	female	side	nonsocial	NA	distance	5	2	nonsocial.test	left	1	0	1	0	0.2	NA	NA
Rhea	Yvette	female	side	nonsocial	NA	distance	5	2	nonsocial.test	right	1	0	1	0	0	NA	NA
Rhea	Yvette	female	side	nonsocial	NA	distance	5	2	nonsocial.control	control left	0	0	0	0	0.6	NA	NA
Rhea	Yvette	female	side	nonsocial	NA	distance	5	2	nonsocial.test	right	1	0	1	0	0.4	NA	NA
Rhea	Yvette	female	side	nonsocial	NA	distance	5	2	nonsocial.control	control right	1	0	1	0	0.2	NA	NA
Rhea	Yvette	female	side	nonsocial	NA	distance	5	2	nonsocial.control	control right	1	0	1	0	0.6	NA	NA
Rhea	Yvette	female	side	nonsocial	NA	distance	5	2	nonsocial.test	left	0	0	0	0	NA	NA	NA
Rhea	Yvette	female	side	nonsocial	NA	distance	5	2	nonsocial.control	control left	0	0	0	0	0.6	NA	NA
Rhea	Yvette	female	side	nonsocial	NA	distance	5	2	nonsocial.test	right	1	0	1	0	0.2	NA	NA
Rhea	Yvette	female	side	nonsocial	NA	distance	5	2	nonsocial.control	control left	0	0	0	0	0.6	NA	NA
Rhea	Nox	male	side	nonsocial	NA	distance	4	1	nonsocial.test	left	1	0	1	0	0	NA	NA
Rhea	Nox	male	side	nonsocial	NA	distance	4	1	nonsocial.test	left	1	0	1	0	1.8	NA	NA
Rhea	Nox	male	side	nonsocial	NA	distance	4	1	nonsocial.control	control left	0	0	0	0	1.6	NA	NA
Rhea	Nox	male	side	nonsocial	NA	distance	4	1	nonsocial.test	right	1	0	1	0	1.6	NA	NA
Rhea	Nox	male	side	nonsocial	NA	distance	4	1	nonsocial.test	right	1	0	1	0	1.8	NA	NA
Rhea	Nox	male	side	nonsocial	NA	distance	4	1	nonsocial.control	control right	1	0	1	0	0.4	NA	NA
Rhea	Nox	male	side	nonsocial	NA	distance	4	1	nonsocial.control	control right	1	0	1	0	0	NA	NA
Rhea	Nox	male	side	nonsocial	NA	distance	4	1	nonsocial.control	control left	0	0	0	0	1.4	NA	NA
Rhea	Nox	male	side	nonsocial	NA	distance	4	1	nonsocial.test	left	1	0	1	0	1.2	NA	NA
Rhea	Nox	male	side	nonsocial	NA	distance	4	1	nonsocial.control	control right	1	0	1	0	1	NA	NA
Rhea	Nox	male	side	nonsocial	NA	distance	4	1	nonsocial.control	control left	0	0	0	0	0.2	NA	NA
Rhea	Nox	male	side	nonsocial	NA	distance	4	1	nonsocial.test	right	1	0	1	0	0.6	NA	NA
Rhea	Nox	male	side	social	Yvette	distance	5	2	social.test	left	1	0	1	1	0.2	NA	1
Rhea	Nox	male	side	social	Yvette	distance	6	2	social.test	right	1	0	1	0	0.2	NA	NA
Rhea	Nox	male	side	social	Yvette	distance	6	2	social.test	right	1	0	1	1	0	NA	1.4
Rhea	Nox	male	side	social	Yvette	distance	6	2	social.control	control left	0	0	0	0	0.2	NA	NA
Rhea	Nox	male	side	social	Yvette	distance	6	2	social.test	left	1	0	1	1	0.4	NA	0.8
Rhea	Nox	male	side	social	Yvette	distance	6	2	social.control	control right	0	0	0	0	0	NA	NA
Rhea	Nox	male	side	social	Yvette	distance	6	2	social.control	control right	1	0	1	0	0	NA	NA
Rhea	Nox	male	side	social	Yvette	distance	7	2	social.control	control left	0	0	0	0	0	NA	NA
Rhea	Nox	male	side	social	Yvette	distance	8	2	social.test	left	1	0	1	1	1	NA	2.8
Rhea	Nox	male	side	social	Yvette	distance	8	2	social.control	control left	1	0	1	0	1	NA	NA
Rhea	Nox	male	side	social	Yvette	distance	8	2	social.control	control right	0	0	0	0	0	NA	NA
Rhea	Nox	male	side	social	Yvette	distance	8	2	social.test	right	0	0	0	0	2.2	NA	NA
Rhea	Arroz	female	side	nonsocial	NA	distance	4	1	nonsocial.test	right	1	0	1	0	3.8	NA	NA
Rhea	Arroz	female	side	nonsocial	NA	distance	4	1	nonsocial.control	control right	0	0	0	0	1	NA	NA
Rhea	Arroz	female	side	nonsocial	NA	distance	4	1	nonsocial.test	left	0	0	0	0	NA	NA	NA
Rhea	Arroz	female	side	nonsocial	NA	distance	4	1	nonsocial.test	right	1	0	1	0	1	NA	NA
Rhea	Arroz	female	side	nonsocial	NA	distance	4	1	nonsocial.control	control left	1	0	1	0	0.2	NA	NA
Rhea	Arroz	female	side	nonsocial	NA	distance	4	1	nonsocial.control	control right	0	0	0	0	1.4	NA	NA
Rhea	Arroz	female	side	nonsocial	NA	distance	4	1	nonsocial.control	control right	0	0	0	0	NA	NA	NA
Rhea	Arroz	female	side	nonsocial	NA	distance	4	1	nonsocial.test	right	1	0	1	0	1.6	NA	NA
Rhea	Arroz	female	side	nonsocial	NA	distance	4	1	nonsocial.control	control left	0	0	0	0	2.6	NA	NA
Rhea	Arroz	female	side	nonsocial	NA	distance	4	1	nonsocial.control	control right	1	0	1	0	0.4	NA	NA
Rhea	Arroz	female	side	nonsocial	NA	distance	4	1	nonsocial.test	left	1	0	1	0	0.2	NA	NA
Rhea	Arroz	female	side	nonsocial	NA	distance	4	1	nonsocial.test	left	0	0	0	0	NA	NA	NA
Rhea	Arroz	female	side	social	Lucia	distance	5	2	social.test	right	0	0	0	0	NA	NA	NA
Rhea	Arroz	female	side	social	Lucia	distance	5	2	social.control	control right	0	0	0	0	0.4	NA	NA
Rhea	Arroz	female	side	social	Lucia	distance	5	2	social.test	right	0	0	0	0	NA	NA	NA
Rhea	Arroz	female	side	social	Lucia	distance	5	2	social.test	left	1	0	1	0	1	NA	NA
Rhea	Arroz	female	side	social	Lucia	distance	5	2	social.control	control left	0	0	0	0	NA	NA	NA
Rhea	Arroz	female	side	social	Lucia	distance	5	2	social.test	left	0	0	0	0	NA	NA	NA
Rhea	Arroz	female	side	social	Lucia	distance	5	2	social.test	left	1	0	1	0	1.2	NA	NA
Rhea	Arroz	female	side	social	Lucia	distance	5	2	social.control	control right	0	0	0	0	NA	NA	NA
Rhea	Arroz	female	side	social	Lucia	distance	5	2	social.control	control right	1	0	1	0	0.8	NA	NA
Rhea	Arroz	female	side	social	Lucia	distance	5	2	social.control	control left	0	0	0	0	NA	NA	NA
Rhea	Arroz	female	side	social	Lucia	distance	5	2	social.control	control right	0	0	0	0	1	NA	NA
Rhea	Arroz	female	side	social	Lucia	distance	6	2	social.test	right	1	0	1	0	4.2	NA	NA
Rhea	Salsa	female	side	social	Lucia	distance	3	1	social.control	control left	1	0	1	0	1.2	NA	NA
Rhea	Salsa	female	side	social	Lucia	distance	3	1	social.test	left	1	0	1	0	1.2	NA	NA
Rhea	Salsa	female	side	social	Lucia	distance	3	1	social.test	left	0	0	0	0	NA	NA	NA
Rhea	Salsa	female	side	social	Lucia	distance	3	1	social.control	control right	1	0	1	0	7.8	NA	NA
Rhea	Salsa	female	side	social	Lucia	distance	3	1	social.test	right	1	0	1	0	1.4	NA	NA
Rhea	Salsa	female	side	social	Lucia	distance	3	1	social.control	control left	0	0	0	0	5	NA	NA
Rhea	Salsa	female	side	social	Lucia	distance	3	1	social.control	control left	1	0	1	0	6.4	NA	NA
Rhea	Salsa	female	side	social	Lucia	distance	3	1	social.test	left	1	0	1	0	0.2	NA	NA
Rhea	Salsa	female	side	social	Lucia	distance	3	1	social.control	control right	1	0	1	0	10.8	NA	NA
Rhea	Salsa	female	side	social	Lucia	distance	3	1	social.control	control right	0	0	0	0	5.8	NA	NA
Rhea	Salsa	female	side	social	Lucia	distance	3	1	social.test	right	1	0	1	1	0.6	NA	3.2
Rhea	Salsa	female	side	social	Lucia	distance	3	1	social.test	right	1	0	1	0	0.2	NA	NA
Rhea	Salsa	female	side	nonsocial	NA	distance	4	2	nonsocial.control	control left	0	0	0	0	NA	NA	NA
Rhea	Salsa	female	side	nonsocial	NA	distance	4	2	nonsocial.test	right	1	0	1	0	8.2	NA	NA
Rhea	Salsa	female	side	nonsocial	NA	distance	4	2	nonsocial.test	right	0	0	0	0	NA	NA	NA
Rhea	Salsa	female	side	nonsocial	NA	distance	4	2	nonsocial.control	control left	0	0	0	0	0.6	NA	NA
Rhea	Salsa	female	side	nonsocial	NA	distance	4	2	nonsocial.test	right	1	0	1	0	6	NA	NA
Rhea	Salsa	female	side	nonsocial	NA	distance	4	2	nonsocial.control	control right	1	0	1	0	1.8	NA	NA
Rhea	Salsa	female	side	nonsocial	NA	distance	4	2	nonsocial.control	control right	0	0	0	0	2.6	NA	NA
Rhea	Salsa	female	side	nonsocial	NA	distance	4	2	nonsocial.test	left	0	0	0	0	NA	NA	NA
Rhea	Salsa	female	side	nonsocial	NA	distance	4	2	nonsocial.control	control left	1	0	1	0	0.6	NA	NA
Rhea	Salsa	female	side	nonsocial	NA	distance	4	2	nonsocial.control	control right	0	0	0	0	0.4	NA	NA
Rhea	Salsa	female	side	nonsocial	NA	distance	4	2	nonsocial.test	left	0	0	0	0	NA	NA	NA
Rhea	Salsa	female	side	nonsocial	NA	distance	5	2	nonsocial.test	left	0	0	0	0	NA	NA	NA
Rhea	Lucia	female	side	social	Salsa	distance	4	1	social.test	right	0	0	0	0	NA	NA	NA
Rhea	Lucia	female	side	social	Salsa	distance	4	1	social.test	left	1	0	1	0	0.6	NA	NA
Rhea	Lucia	female	side	social	Salsa	distance	4	1	social.control	control right	0	0	0	0	0.2	NA	NA
Rhea	Lucia	female	side	social	Salsa	distance	4	1	social.test	right	0	0	0	0	NA	NA	NA
Rhea	Lucia	female	side	social	Salsa	distance	4	1	social.control	control right	0	0	0	0	NA	NA	NA
Rhea	Lucia	female	side	social	Salsa	distance	4	1	social.control	control left	0	0	0	0	NA	NA	NA
Rhea	Lucia	female	side	social	Salsa	distance	4	1	social.test	left	1	0	1	0	0.2	NA	NA
Rhea	Lucia	female	side	social	Salsa	distance	4	1	social.test	left	0	0	0	0	NA	NA	NA
Rhea	Lucia	female	side	social	Salsa	distance	4	1	social.test	right	1	0	1	1	0.4	NA	0.8
Rhea	Lucia	female	side	social	Salsa	distance	4	1	social.control	control left	0	0	0	0	NA	NA	NA
Rhea	Lucia	female	side	social	Salsa	distance	4	1	social.control	control right	0	0	0	0	4.2	NA	NA
Rhea	Lucia	female	side	social	Salsa	distance	4	1	social.control	control right	1	0	1	0	1	NA	NA
Rhea	Lucia	female	side	nonsocial	NA	distance	5	2	nonsocial.test	right	0	0	0	0	NA	NA	NA
Rhea	Lucia	female	side	nonsocial	NA	distance	5	2	nonsocial.test	left	1	0	1	0	0.2	NA	NA
Rhea	Lucia	female	side	nonsocial	NA	distance	5	2	nonsocial.control	control left	0	0	0	0	NA	NA	NA
Rhea	Lucia	female	side	nonsocial	NA	distance	5	2	nonsocial.test	right	0	0	0	0	NA	NA	NA
Rhea	Lucia	female	side	nonsocial	NA	distance	5	2	nonsocial.control	control right	0	0	0	0	NA	NA	NA
Rhea	Lucia	female	side	nonsocial	NA	distance	5	2	nonsocial.control	control left	0	0	0	0	NA	NA	NA
Rhea	Lucia	female	side	nonsocial	NA	distance	5	2	nonsocial.test	left	1	0	1	0	1.2	NA	NA
Rhea	Lucia	female	side	nonsocial	NA	distance	5	2	nonsocial.test	left	1	0	1	0	0.2	NA	NA
Rhea	Lucia	female	side	nonsocial	NA	distance	5	2	nonsocial.control	control right	0	0	0	0	0.2	NA	NA
Rhea	Lucia	female	side	nonsocial	NA	distance	5	2	nonsocial.test	right	0	0	0	0	NA	NA	NA
Rhea	Lucia	female	side	nonsocial	NA	distance	5	2	nonsocial.control	control left	1	0	1	0	0.4	NA	NA
Rhea	Lucia	female	side	nonsocial	NA	distance	5	2	nonsocial.control	control right	0	0	0	0	0.4	NA	NA
Red junglefowl	White	female	side	social	Yellow	distance	4	1	social.test	left	1	0	1	1	0.8	NA	2.4
Red junglefowl	White	female	side	social	Yellow	distance	4	1	social.control	control right	0	0	0	0	0.4	NA	NA
Red junglefowl	White	female	side	social	Yellow	distance	4	1	social.test	left	0	0	0	0	NA	NA	NA
Red junglefowl	White	female	side	social	Yellow	distance	4	1	social.test	right	1	0	1	0	0.6	NA	NA
Red junglefowl	White	female	side	social	Yellow	distance	4	1	social.control	control right	0	0	0	0	NA	NA	NA
Red junglefowl	White	female	side	social	Yellow	distance	4	1	social.control	control left	0	0	0	0	1.4	NA	NA
Red junglefowl	White	female	side	social	Yellow	distance	4	1	social.test	left	1	0	1	1	0.6	NA	1.8
Red junglefowl	White	female	side	social	Yellow	distance	4	1	social.control	control left	0	0	0	0	NA	NA	NA
Red junglefowl	White	female	side	social	Yellow	distance	4	1	social.test	right	0	0	0	0	NA	NA	NA
Red junglefowl	White	female	side	social	Yellow	distance	4	1	social.test	right	1	0	1	0	2	NA	NA
Red junglefowl	White	female	side	social	Yellow	distance	4	1	social.control	control right	0	0	0	0	NA	NA	NA
Red junglefowl	White	female	side	social	Yellow	distance	4	1	social.control	control right	0	0	0	0	0	NA	NA
Red junglefowl	White	female	side	nonsocial	NA	distance	5	2	nonsocial.test	left	1	0	1	0	0.4	NA	NA
Red junglefowl	White	female	side	nonsocial	NA	distance	5	2	nonsocial.control	control left	0	0	0	0	0.4	NA	NA
Red junglefowl	White	female	side	nonsocial	NA	distance	5	2	nonsocial.test	left	0	0	0	0	NA	NA	NA
Red junglefowl	White	female	side	nonsocial	NA	distance	5	2	nonsocial.test	right	1	0	1	0	0.2	NA	NA
Red junglefowl	White	female	side	nonsocial	NA	distance	5	2	nonsocial.control	control right	0	0	0	0	0.6	NA	NA
Red junglefowl	White	female	side	nonsocial	NA	distance	5	2	nonsocial.control	control left	0	0	0	0	0.2	NA	NA
Red junglefowl	White	female	side	nonsocial	NA	distance	5	2	nonsocial.test	left	1	0	1	0	0	NA	NA
Red junglefowl	White	female	side	nonsocial	NA	distance	5	2	nonsocial.control	control left	0	0	0	0	0.8	NA	NA
Red junglefowl	White	female	side	nonsocial	NA	distance	5	2	nonsocial.test	right	1	0	1	0	0.8	NA	NA
Red junglefowl	White	female	side	nonsocial	NA	distance	5	2	nonsocial.test	right	0	0	0	0	NA	NA	NA
Red junglefowl	White	female	side	nonsocial	NA	distance	5	2	nonsocial.control	control right	0	0	0	0	1.8	NA	NA
Red junglefowl	White	female	side	nonsocial	NA	distance	5	2	nonsocial.control	control left	0	0	0	0	1.2	NA	NA
Red junglefowl	Green	female	side	nonsocial	NA	distance	3	1	nonsocial.control	control left	0	0	0	0	1.2	NA	NA
Red junglefowl	Green	female	side	nonsocial	NA	distance	3	1	nonsocial.test	right	1	0	1	0	0.6	NA	NA
Red junglefowl	Green	female	side	nonsocial	NA	distance	3	1	nonsocial.test	right	0	0	0	0	NA	NA	NA
Red junglefowl	Green	female	side	nonsocial	NA	distance	3	1	nonsocial.control	control left	0	0	0	0	2.2	NA	NA
Red junglefowl	Green	female	side	nonsocial	NA	distance	3	1	nonsocial.test	left	0	0	0	0	NA	NA	NA
Red junglefowl	Green	female	side	nonsocial	NA	distance	3	1	nonsocial.control	control right	1	0	1	0	1.2	NA	NA
Red junglefowl	Green	female	side	nonsocial	NA	distance	3	1	nonsocial.control	control right	1	0	1	0	8.2	NA	NA
Red junglefowl	Green	female	side	nonsocial	NA	distance	3	1	nonsocial.test	right	1	0	1	0	0.2	NA	NA
Red junglefowl	Green	female	side	nonsocial	NA	distance	3	1	nonsocial.test	left	0	0	0	0	NA	NA	NA
Red junglefowl	Green	female	side	nonsocial	NA	distance	3	1	nonsocial.control	control left	0	0	0	0	1.8	NA	NA
Red junglefowl	Green	female	side	nonsocial	NA	distance	3	1	nonsocial.test	left	0	0	0	0	NA	NA	NA
Red junglefowl	Green	female	side	nonsocial	NA	distance	3	1	nonsocial.control	control left	1	0	1	0	0.4	NA	NA
Red junglefowl	Green	female	side	social	Yellow	distance	4	2	social.control	control left	0	0	0	0	NA	NA	NA
Red junglefowl	Green	female	side	social	Yellow	distance	4	2	social.test	right	1	0	1	0	0.6	NA	NA
Red junglefowl	Green	female	side	social	Yellow	distance	4	2	social.test	left	1	0	1	1	0.2	NA	1.2
Red junglefowl	Green	female	side	social	Yellow	distance	4	2	social.control	control right	1	0	1	0	11.2	NA	NA
Red junglefowl	Green	female	side	social	Yellow	distance	4	2	social.test	left	1	0	1	0	0	NA	NA
Red junglefowl	Green	female	side	social	Yellow	distance	4	2	social.control	control left	1	0	1	0	4.8	NA	NA
Red junglefowl	Green	female	side	social	Yellow	distance	4	2	social.test	right	1	0	1	0	0.6	NA	NA
Red junglefowl	Green	female	side	social	Yellow	distance	4	2	social.control	control left	0	0	0	0	1.6	NA	NA
Red junglefowl	Green	female	side	social	Yellow	distance	4	2	social.test	right	0	0	0	0	NA	NA	NA
Red junglefowl	Green	female	side	social	Yellow	distance	4	2	social.test	left	1	0	1	0	0.6	NA	NA
Red junglefowl	Green	female	side	social	Yellow	distance	4	2	social.control	control right	0	0	0	0	2	NA	NA
Red junglefowl	Green	female	side	social	Yellow	distance	4	2	social.control	control right	0	0	0	0	6	NA	NA
Red junglefowl	Rooster	male	side	nonsocial	NA	distance	3	1	nonsocial.test	right	1	0	1	0	0.4	NA	NA
Red junglefowl	Rooster	male	side	nonsocial	NA	distance	3	1	nonsocial.control	control left	0	0	0	0	6.8	NA	NA
Red junglefowl	Rooster	male	side	nonsocial	NA	distance	3	1	nonsocial.test	left	0	0	0	0	NA	NA	NA
Red junglefowl	Rooster	male	side	nonsocial	NA	distance	3	1	nonsocial.test	left	0	0	0	0	NA	NA	NA
Red junglefowl	Rooster	male	side	nonsocial	NA	distance	3	1	nonsocial.control	control left	0	0	0	0	3.4	NA	NA
Red junglefowl	Rooster	male	side	nonsocial	NA	distance	3	1	nonsocial.test	right	1	0	1	0	2.6	NA	NA
Red junglefowl	Rooster	male	side	nonsocial	NA	distance	3	1	nonsocial.control	control right	1	0	1	0	0.2	NA	NA
Red junglefowl	Rooster	male	side	nonsocial	NA	distance	3	1	nonsocial.control	control left	1	0	1	0	3.8	NA	NA
Red junglefowl	Rooster	male	side	nonsocial	NA	distance	3	1	nonsocial.test	right	1	0	1	0	4	NA	NA
Red junglefowl	Rooster	male	side	nonsocial	NA	distance	3	1	nonsocial.control	control right	1	0	1	0	3.2	NA	NA
Red junglefowl	Rooster	male	side	nonsocial	NA	distance	3	1	nonsocial.test	left	1	0	1	0	5	NA	NA
Red junglefowl	Rooster	male	side	nonsocial	NA	distance	3	1	nonsocial.control	control right	1	0	1	0	2	NA	NA
Red junglefowl	Rooster	male	side	social	Yellow	distance	4	2	social.test	right	1	0	1	0	8.2	NA	NA
Red junglefowl	Rooster	male	side	social	Yellow	distance	4	2	social.control	control right	0	0	0	0	1.2	NA	NA
Red junglefowl	Rooster	male	side	social	Yellow	distance	4	2	social.test	left	1	0	1	1	0.6	NA	1.2
Red junglefowl	Rooster	male	side	social	Yellow	distance	4	2	social.control	control left	1	0	1	0	1.4	NA	NA
Red junglefowl	Rooster	male	side	social	Yellow	distance	4	2	social.test	left	1	0	1	0	0	NA	NA
Red junglefowl	Rooster	male	side	social	Yellow	distance	4	2	social.test	right	1	0	1	0	2.2	NA	NA
Red junglefowl	Rooster	male	side	social	Yellow	distance	4	2	social.control	control right	1	0	1	0	1.2	NA	NA
Red junglefowl	Rooster	male	side	social	Yellow	distance	4	2	social.control	control right	1	0	1	0	2.4	NA	NA
Red junglefowl	Rooster	male	side	social	Yellow	distance	4	2	social.test	right	1	0	1	0	0.2	NA	NA
Red junglefowl	Rooster	male	side	social	Yellow	distance	4	2	social.control	control left	0	0	0	0	0.2	NA	NA
Red junglefowl	Rooster	male	side	social	Yellow	distance	4	2	social.test	left	0	0	0	0	NA	NA	NA
Red junglefowl	Rooster	male	side	social	Yellow	distance	4	2	social.control	control left	0	0	0	0	NA	NA	NA
Red junglefowl	Pink	female	side	social	Yellow	distance	4	1	social.control	control left	0	0	0	0	3.4	NA	NA
Red junglefowl	Pink	female	side	social	Yellow	distance	4	1	social.test	right	1	0	1	1	0.4	NA	1
Red junglefowl	Pink	female	side	social	Yellow	distance	4	1	social.test	left	1	0	1	1	0.2	NA	1.6
Red junglefowl	Pink	female	side	social	Yellow	distance	4	1	social.test	right	1	0	1	1	0.8	NA	3.2
Red junglefowl	Pink	female	side	social	Yellow	distance	4	1	social.control	control right	1	0	1	0	6.2	NA	NA
Red junglefowl	Pink	female	side	social	Yellow	distance	4	1	social.test	left	1	0	1	0	0.6	NA	NA
Red junglefowl	Pink	female	side	social	Yellow	distance	4	1	social.test	left	1	0	1	0	0.6	NA	NA
Red junglefowl	Pink	female	side	social	Yellow	distance	4	1	social.control	control right	1	0	1	0	1.6	NA	NA
Red junglefowl	Pink	female	side	social	Yellow	distance	4	1	social.control	control left	0	0	0	0	0.2	NA	NA
Red junglefowl	Pink	female	side	social	Yellow	distance	4	1	social.control	control left	0	0	0	0	5.8	NA	NA
Red junglefowl	Pink	female	side	social	Yellow	distance	4	1	social.control	control right	1	0	1	0	0.8	NA	NA
Red junglefowl	Pink	female	side	social	Yellow	distance	4	1	social.test	right	1	0	1	0	9	NA	NA
Red junglefowl	Pink	female	side	nonsocial	NA	distance	5	2	nonsocial.control	control right	1	0	1	0	0.2	NA	NA
Red junglefowl	Pink	female	side	nonsocial	NA	distance	5	2	nonsocial.test	left	1	0	1	0	0	NA	NA
Red junglefowl	Pink	female	side	nonsocial	NA	distance	5	2	nonsocial.test	right	1	0	1	0	0.2	NA	NA
Red junglefowl	Pink	female	side	nonsocial	NA	distance	5	2	nonsocial.control	control left	0	0	0	0	0.8	NA	NA
Red junglefowl	Pink	female	side	nonsocial	NA	distance	5	2	nonsocial.test	left	0	0	0	0	NA	NA	NA
Red junglefowl	Pink	female	side	nonsocial	NA	distance	5	2	nonsocial.test	left	1	0	1	0	0.6	NA	NA
Red junglefowl	Pink	female	side	nonsocial	NA	distance	5	2	nonsocial.control	control left	1	0	1	0	3.4	NA	NA
Red junglefowl	Pink	female	side	nonsocial	NA	distance	5	2	nonsocial.control	control right	1	0	1	0	0.4	NA	NA
Red junglefowl	Pink	female	side	nonsocial	NA	distance	5	2	nonsocial.test	right	1	0	1	0	5	NA	NA
Red junglefowl	Pink	female	side	nonsocial	NA	distance	5	2	nonsocial.control	control left	1	0	1	0	1.4	NA	NA
Red junglefowl	Pink	female	side	nonsocial	NA	distance	5	2	nonsocial.control	control right	1	0	1	0	1.4	NA	NA
Red junglefowl	Pink	female	side	nonsocial	NA	distance	5	2	nonsocial.test	right	1	0	1	0	0.4	NA	NA
Red junglefowl	Red	female	side	social	Pink	distance	3	1	social.control	control right	0	0	0	0	NA	NA	NA
Red junglefowl	Red	female	side	social	Pink	distance	3	1	social.test	left	1	0	1	0	0.2	NA	NA
Red junglefowl	Red	female	side	social	Pink	distance	3	1	social.control	control left	0	0	0	0	5.4	NA	NA
Red junglefowl	Red	female	side	social	Pink	distance	3	1	social.test	left	1	0	1	1	0.2	NA	2.2
Red junglefowl	Red	female	side	social	Pink	distance	3	1	social.test	right	1	0	1	0	0.6	NA	NA
Red junglefowl	Red	female	side	social	Pink	distance	3	1	social.control	control right	0	0	0	0	3.2	NA	NA
Red junglefowl	Red	female	side	social	Pink	distance	3	1	social.control	control left	1	0	1	0	1.4	NA	NA
Red junglefowl	Red	female	side	social	Pink	distance	3	1	social.test	right	1	0	1	1	0.8	NA	3.6
Red junglefowl	Red	female	side	social	Pink	distance	3	1	social.test	right	1	0	1	1	1.8	NA	3.2
Red junglefowl	Red	female	side	social	Pink	distance	3	1	social.control	control left	0	0	0	0	3.2	NA	NA
Red junglefowl	Red	female	side	social	Pink	distance	3	1	social.test	left	1	0	1	0	0	NA	NA
Red junglefowl	Red	female	side	social	Pink	distance	3	1	social.control	control right	0	0	0	0	NA	NA	NA
Red junglefowl	Red	female	side	nonsocial	NA	distance	4	2	nonsocial.control	control right	0	0	0	0	0.8	NA	NA
Red junglefowl	Red	female	side	nonsocial	NA	distance	4	2	nonsocial.test	left	1	0	1	0	0.8	NA	NA
Red junglefowl	Red	female	side	nonsocial	NA	distance	4	2	nonsocial.control	control right	0	0	0	0	4.2	NA	NA
Red junglefowl	Red	female	side	nonsocial	NA	distance	4	2	nonsocial.test	left	1	0	1	0	0.6	NA	NA
Red junglefowl	Red	female	side	nonsocial	NA	distance	4	2	nonsocial.test	right	0	0	0	0	NA	NA	NA
Red junglefowl	Red	female	side	nonsocial	NA	distance	4	2	nonsocial.control	control left	1	0	1	0	2	NA	NA
Red junglefowl	Red	female	side	nonsocial	NA	distance	4	2	nonsocial.control	control right	0	0	0	0	1	NA	NA
Red junglefowl	Red	female	side	nonsocial	NA	distance	4	2	nonsocial.test	right	0	0	0	0	NA	NA	NA
Red junglefowl	Red	female	side	nonsocial	NA	distance	4	2	nonsocial.test	right	1	0	1	0	2.8	NA	NA
Red junglefowl	Red	female	side	nonsocial	NA	distance	4	2	nonsocial.control	control left	0	0	0	0	0.6	NA	NA
Red junglefowl	Red	female	side	nonsocial	NA	distance	4	2	nonsocial.test	left	1	0	1	0	0.8	NA	NA
Red junglefowl	Red	female	side	nonsocial	NA	distance	4	2	nonsocial.control	control right	0	0	0	0	1	NA	NA
Red junglefowl	Yellow	female	side	nonsocial	NA	distance	3	1	nonsocial.control	left	0	0	0	0	NA	NA	NA
Red junglefowl	Yellow	female	side	nonsocial	NA	distance	4	1	nonsocial.test	right	0	0	0	0	NA	NA	NA
Red junglefowl	Yellow	female	side	nonsocial	NA	distance	4	1	nonsocial.control	control left	0	0	0	0	0	NA	NA
Red junglefowl	Yellow	female	side	nonsocial	NA	distance	4	1	nonsocial.test	left	1	0	1	0	1.8	NA	NA
Red junglefowl	Yellow	female	side	nonsocial	NA	distance	4	1	nonsocial.control	control right	1	0	1	0	0.6	NA	NA
Red junglefowl	Yellow	female	side	nonsocial	NA	distance	4	1	nonsocial.test	right	0	0	0	0	NA	NA	NA
Red junglefowl	Yellow	female	side	nonsocial	NA	distance	4	1	nonsocial.control	control left	1	0	1	0	1.6	NA	NA
Red junglefowl	Yellow	female	side	nonsocial	NA	distance	4	1	nonsocial.control	control right	0	0	0	0	NA	NA	NA
Red junglefowl	Yellow	female	side	nonsocial	NA	distance	4	1	nonsocial.test	left	0	0	0	0	NA	NA	NA
Red junglefowl	Yellow	female	side	nonsocial	NA	distance	4	1	nonsocial.control	control right	1	0	1	0	0.2	NA	NA
Red junglefowl	Yellow	female	side	nonsocial	NA	distance	4	1	nonsocial.test	right	0	0	0	0	NA	NA	NA
Red junglefowl	Yellow	female	side	nonsocial	NA	distance	4	1	nonsocial.control	control left	1	0	1	0	0.6	NA	NA
Red junglefowl	Yellow	female	side	social	Pink	distance	5	2	social.test	right	1	0	1	0	0.2	NA	NA
Red junglefowl	Yellow	female	side	social	Pink	distance	5	2	social.control	control right	1	0	1	0	0	NA	NA
Red junglefowl	Yellow	female	side	social	Pink	distance	5	2	social.test	left	1	0	1	0	0	NA	NA
Red junglefowl	Yellow	female	side	social	Pink	distance	5	2	social.test	right	1	0	1	0	0.8	NA	NA
Red junglefowl	Yellow	female	side	social	Pink	distance	5	2	social.test	left	1	0	1	0	0	NA	NA
Red junglefowl	Yellow	female	side	social	Pink	distance	5	2	social.control	control right	0	0	0	0	8.4	NA	NA
Red junglefowl	Yellow	female	side	social	Pink	distance	5	2	social.control	control left	1	0	1	0	3.6	NA	NA
Red junglefowl	Yellow	female	side	social	Pink	distance	5	2	social.control	control left	0	0	0	0	7.2	NA	NA
Red junglefowl	Yellow	female	side	social	Pink	distance	5	2	social.test	left	1	0	1	0	0.8	NA	NA
Red junglefowl	Yellow	female	side	social	Pink	distance	5	2	social.control	control right	1	0	1	0	5	NA	NA
Red junglefowl	Yellow	female	side	social	Pink	distance	5	2	social.test	right	1	0	1	1	0.6	NA	3.8
Red junglefowl	Yellow	female	side	social	Pink	distance	5	2	social.control	control right	0	0	0	0	2.4	NA	NA
Elegant-crested tinamou	Sandy	female	side	nonsocial	NA	distance	3	1	nonsocial.test	right	1	0	1	0	0.2	NA	NA
Elegant-crested tinamou	Sandy	female	side	nonsocial	NA	distance	3	1	nonsocial.test	left	0	0	0	0	NA	NA	NA
Elegant-crested tinamou	Sandy	female	side	nonsocial	NA	distance	3	1	nonsocial.control	control left	0	0	0	0	0.4	NA	NA
Elegant-crested tinamou	Sandy	female	side	nonsocial	NA	distance	3	1	nonsocial.test	right	1	0	1	0	0.6	NA	NA
Elegant-crested tinamou	Sandy	female	side	nonsocial	NA	distance	3	1	nonsocial.control	control left	1	0	1	0	0.4	NA	NA
Elegant-crested tinamou	Sandy	female	side	nonsocial	NA	distance	3	1	nonsocial.test	left	0	0	0	0	NA	NA	NA
Elegant-crested tinamou	Sandy	female	side	nonsocial	NA	distance	3	1	nonsocial.test	left	1	0	1	0	0.2	NA	NA
Elegant-crested tinamou	Sandy	female	side	nonsocial	NA	distance	3	1	nonsocial.control	control right	1	0	1	0	2.2	NA	NA
Elegant-crested tinamou	Sandy	female	side	nonsocial	NA	distance	3	1	nonsocial.control	control right	1	0	1	0	0.8	NA	NA
Elegant-crested tinamou	Sandy	female	side	nonsocial	NA	distance	3	1	nonsocial.test	right	0	0	0	0	NA	NA	NA
Elegant-crested tinamou	Sandy	female	side	nonsocial	NA	distance	3	1	nonsocial.control	control left	0	0	0	0	9	NA	NA
Elegant-crested tinamou	Sandy	female	side	nonsocial	NA	distance	3	1	nonsocial.control	control left	0	0	0	0	NA	NA	NA
Elegant-crested tinamou	Sandy	female	side	social	Alicio	distance	4	2	social.control	control right	0	0	0	0	NA	NA	NA
Elegant-crested tinamou	Sandy	female	side	social	Alicio	distance	4	2	social.test	right	1	0	1	0	0.2	NA	NA
Elegant-crested tinamou	Sandy	female	side	social	Alicio	distance	4	2	social.test	left	1	0	1	0	1.8	NA	NA
Elegant-crested tinamou	Sandy	female	side	social	Alicio	distance	4	2	social.test	left	0	0	0	0	NA	NA	NA
Elegant-crested tinamou	Sandy	female	side	social	Alicio	distance	4	2	social.control	control left	0	0	0	0	NA	NA	NA
Elegant-crested tinamou	Sandy	female	side	social	Alicio	distance	4	2	social.control	control left	1	0	1	0	4.2	NA	NA
Elegant-crested tinamou	Sandy	female	side	social	Alicio	distance	4	2	social.test	left	1	0	1	1	0.4	NA	1
Elegant-crested tinamou	Sandy	female	side	social	Alicio	distance	4	2	social.control	control right	0	0	0	0	8.4	NA	NA
Elegant-crested tinamou	Sandy	female	side	social	Alicio	distance	4	2	social.control	control left	0	0	0	0	NA	NA	NA
Elegant-crested tinamou	Sandy	female	side	social	Alicio	distance	4	2	social.control	control right	0	0	0	0	NA	NA	NA
Elegant-crested tinamou	Sandy	female	side	social	Alicio	distance	4	2	social.test	right	1	0	1	0	0.2	NA	NA
Elegant-crested tinamou	Sandy	female	side	social	Alicio	distance	5	2	social.test	right	1	0	1	0	1.8	NA	NA
Elegant-crested tinamou	SleepyGenius	male	side	nonsocial	NA	distance	5	1	nonsocial.control	control right	1	0	1	0	0.8	NA	NA
Elegant-crested tinamou	SleepyGenius	male	side	nonsocial	NA	distance	5	1	nonsocial.test	right	1	0	1	0	1	NA	NA
Elegant-crested tinamou	SleepyGenius	male	side	nonsocial	NA	distance	5	1	nonsocial.control	control right	0	0	0	0	1.2	NA	NA
Elegant-crested tinamou	SleepyGenius	male	side	nonsocial	NA	distance	5	1	nonsocial.control	control left	0	0	0	0	1	NA	NA
Elegant-crested tinamou	SleepyGenius	male	side	nonsocial	NA	distance	5	1	nonsocial.test	right	1	0	1	0	1	NA	NA
Elegant-crested tinamou	SleepyGenius	male	side	nonsocial	NA	distance	5	1	nonsocial.test	left	0	0	0	0	NA	NA	NA
Elegant-crested tinamou	SleepyGenius	male	side	nonsocial	NA	distance	5	1	nonsocial.control	control right	0	0	0	0	2.2	NA	NA
Elegant-crested tinamou	SleepyGenius	male	side	nonsocial	NA	distance	5	1	nonsocial.test	left	0	0	0	0	NA	NA	NA
Elegant-crested tinamou	SleepyGenius	male	side	nonsocial	NA	distance	5	1	nonsocial.control	control left	1	0	1	0	3.2	NA	NA
Elegant-crested tinamou	SleepyGenius	male	side	nonsocial	NA	distance	5	1	nonsocial.test	right	1	0	1	0	0.6	NA	NA
Elegant-crested tinamou	SleepyGenius	male	side	nonsocial	NA	distance	5	1	nonsocial.test	left	0	0	0	0	NA	NA	NA
Elegant-crested tinamou	SleepyGenius	male	side	nonsocial	NA	distance	5	1	nonsocial.control	control left	1	0	1	0	0.4	NA	NA
Elegant-crested tinamou	SleepyGenius	male	side	social	Alicio	distance	6	2	social.control	control right	0	0	0	0	NA	NA	NA
Elegant-crested tinamou	SleepyGenius	male	side	social	Alicio	distance	6	2	social.test	right	1	0	1	0	1.2	NA	NA
Elegant-crested tinamou	SleepyGenius	male	side	social	Alicio	distance	7	2	social.control	control left	0	0	0	0	0.6	NA	NA
Elegant-crested tinamou	SleepyGenius	male	side	social	Alicio	distance	7	2	social.test	left	1	0	1	0	0.8	NA	NA
Elegant-crested tinamou	SleepyGenius	male	side	social	Alicio	distance	7	2	social.control	control left	1	0	1	0	3.6	NA	NA
Elegant-crested tinamou	SleepyGenius	male	side	social	Alicio	distance	7	2	social.test	left	0	0	0	0	NA	NA	NA
Elegant-crested tinamou	SleepyGenius	male	side	social	Alicio	distance	8	2	social.control	control right	0	0	0	0	1.2	NA	NA
Elegant-crested tinamou	SleepyGenius	male	side	social	Alicio	distance	8	2	social.test	left	0	0	0	0	NA	NA	NA
Elegant-crested tinamou	SleepyGenius	male	side	social	Alicio	distance	8	2	social.test	right	1	0	1	1	0.6	NA	1.4
Elegant-crested tinamou	SleepyGenius	male	side	social	Alicio	distance	8	2	social.control	control left	0	0	0	0	0.6	NA	NA
Elegant-crested tinamou	SleepyGenius	male	side	social	Alicio	distance	9	2	social.control	control right	0	0	0	0	NA	NA	NA
Elegant-crested tinamou	SleepyGenius	male	side	social	Alicio	distance	9	2	social.test	right	1	0	1	1	0.8	NA	2.6
Elegant-crested tinamou	PrettyBoy	male	side	nonsocial	NA	distance	5	1	nonsocial.test	left	1	0	1	0	0	NA	NA
Elegant-crested tinamou	PrettyBoy	male	side	nonsocial	NA	distance	5	1	nonsocial.control	control right	1	0	1	0	1	NA	NA
Elegant-crested tinamou	PrettyBoy	male	side	nonsocial	NA	distance	5	1	nonsocial.test	left	0	0	0	0	NA	NA	NA
Elegant-crested tinamou	PrettyBoy	male	side	nonsocial	NA	distance	5	1	nonsocial.control	control right	1	0	1	0	0.4	NA	NA
Elegant-crested tinamou	PrettyBoy	male	side	nonsocial	NA	distance	5	1	nonsocial.control	control left	0	0	0	0	0.6	NA	NA
Elegant-crested tinamou	PrettyBoy	male	side	nonsocial	NA	distance	5	1	nonsocial.test	right	1	0	1	0	0	NA	NA
Elegant-crested tinamou	PrettyBoy	male	side	nonsocial	NA	distance	5	1	nonsocial.test	right	0	0	0	0	NA	NA	NA
Elegant-crested tinamou	PrettyBoy	male	side	nonsocial	NA	distance	5	1	nonsocial.control	control right	1	0	1	0	6.4	NA	NA
Elegant-crested tinamou	PrettyBoy	male	side	nonsocial	NA	distance	5	1	nonsocial.test	left	1	0	1	0	1.2	NA	NA
Elegant-crested tinamou	PrettyBoy	male	side	nonsocial	NA	distance	5	1	nonsocial.control	control left	0	0	0	0	NA	NA	NA
Elegant-crested tinamou	PrettyBoy	male	side	nonsocial	NA	distance	5	1	nonsocial.test	right	0	0	0	0	NA	NA	NA
Elegant-crested tinamou	PrettyBoy	male	side	nonsocial	NA	distance	5	1	nonsocial.control	control left	0	0	0	0	1.2	NA	NA
Elegant-crested tinamou	PrettyBoy	male	side	social	Alicio	distance	6	2	social.test	right	0	0	0	0	NA	NA	NA
Elegant-crested tinamou	PrettyBoy	male	side	social	Alicio	distance	6	2	social.test	right	1	0	1	0	1.2	NA	NA
Elegant-crested tinamou	PrettyBoy	male	side	social	Alicio	distance	6	2	social.test	left	0	0	0	0	NA	NA	NA
Elegant-crested tinamou	PrettyBoy	male	side	social	Alicio	distance	6	2	social.control	control right	0	0	0	0	4.6	NA	NA
Elegant-crested tinamou	PrettyBoy	male	side	social	Alicio	distance	6	2	social.test	right	0	0	0	0	NA	NA	NA
Elegant-crested tinamou	PrettyBoy	male	side	social	Alicio	distance	6	2	social.control	control left	1	0	1	0	6.2	NA	NA
Elegant-crested tinamou	PrettyBoy	male	side	social	Alicio	distance	6	2	social.test	left	1	0	1	0	1.4	NA	NA
Elegant-crested tinamou	PrettyBoy	male	side	social	Alicio	distance	6	2	social.control	control left	0	0	0	0	NA	NA	NA
Elegant-crested tinamou	PrettyBoy	male	side	social	Alicio	distance	6	2	social.control	control right	0	0	0	0	1.8	NA	NA
Elegant-crested tinamou	PrettyBoy	male	side	social	Alicio	distance	6	2	social.control	control right	0	0	0	0	NA	NA	NA
Elegant-crested tinamou	PrettyBoy	male	side	social	Alicio	distance	6	2	social.control	control left	0	0	0	0	NA	NA	NA
Elegant-crested tinamou	PrettyBoy	male	side	social	Alicio	distance	7	2	social.test	left	1	0	1	0	0.8	NA	NA
Elegant-crested tinamou	JonSnow	male	side	social	Alicio	distance	5	1	social.test	left	1	0	1	0	0.8	NA	NA
Elegant-crested tinamou	JonSnow	male	side	social	Alicio	distance	5	1	social.test	right	1	0	1	1	0.4	NA	0.8
Elegant-crested tinamou	JonSnow	male	side	social	Alicio	distance	5	1	social.control	control left	0	0	0	0	NA	NA	NA
Elegant-crested tinamou	JonSnow	male	side	social	Alicio	distance	5	1	social.control	control right	0	0	0	0	10	NA	NA
Elegant-crested tinamou	JonSnow	male	side	social	Alicio	distance	5	1	social.test	right	0	0	0	0	NA	NA	NA
Elegant-crested tinamou	JonSnow	male	side	social	Alicio	distance	5	1	social.control	control right	0	0	0	0	0.2	NA	NA
Elegant-crested tinamou	JonSnow	male	side	social	Alicio	distance	5	1	social.control	control left	1	0	1	0	1.8	NA	NA
Elegant-crested tinamou	JonSnow	male	side	social	Alicio	distance	5	1	social.test	left	1	0	1	0	9.4	NA	NA
Elegant-crested tinamou	JonSnow	male	side	social	Alicio	distance	5	1	social.test	right	1	0	1	1	0.2	NA	1.2
Elegant-crested tinamou	JonSnow	male	side	social	Alicio	distance	5	1	social.control	control left	1	0	1	0	2.2	NA	NA
Elegant-crested tinamou	JonSnow	male	side	social	Alicio	distance	5	1	social.test	left	1	0	1	0	0.4	NA	NA
Elegant-crested tinamou	JonSnow	male	side	social	Alicio	distance	5	1	social.control	control right	1	0	1	0	5.2	NA	NA
Elegant-crested tinamou	JonSnow	male	side	nonsocial	NA	distance	6	2	nonsocial.test	left	0	0	0	0	NA	NA	NA
Elegant-crested tinamou	JonSnow	male	side	nonsocial	NA	distance	6	2	nonsocial.test	right	1	0	1	0	5.8	NA	NA
Elegant-crested tinamou	JonSnow	male	side	nonsocial	NA	distance	6	2	nonsocial.control	control left	1	0	1	0	0.4	NA	NA
Elegant-crested tinamou	JonSnow	male	side	nonsocial	NA	distance	6	2	nonsocial.control	control left	1	0	1	0	0.4	NA	NA
Elegant-crested tinamou	JonSnow	male	side	nonsocial	NA	distance	6	2	nonsocial.test	right	1	0	1	0	0.2	NA	NA
Elegant-crested tinamou	JonSnow	male	side	nonsocial	NA	distance	6	2	nonsocial.control	control right	0	0	0	0	0.2	NA	NA
Elegant-crested tinamou	JonSnow	male	side	nonsocial	NA	distance	6	2	nonsocial.control	control right	0	0	0	0	NA	NA	NA
Elegant-crested tinamou	JonSnow	male	side	nonsocial	NA	distance	6	2	nonsocial.test	right	0	0	0	0	NA	NA	NA
Elegant-crested tinamou	JonSnow	male	side	nonsocial	NA	distance	6	2	nonsocial.test	left	0	0	0	0	NA	NA	NA
Elegant-crested tinamou	JonSnow	male	side	nonsocial	NA	distance	6	2	nonsocial.control	control left	1	0	1	0	0.2	NA	NA
Elegant-crested tinamou	JonSnow	male	side	nonsocial	NA	distance	6	2	nonsocial.test	left	1	0	1	0	0.6	NA	NA
Elegant-crested tinamou	JonSnow	male	side	nonsocial	NA	distance	6	2	nonsocial.control	control right	0	0	0	0	0.2	NA	NA
Elegant-crested tinamou	Alicio	male	side	social	SleepyGenius	distance	4	1	social.test	left	0	0	0	0	NA	NA	NA
Elegant-crested tinamou	Alicio	male	side	social	SleepyGenius	distance	4	1	social.control	control left	1	0	1	0	3	NA	NA
Elegant-crested tinamou	Alicio	male	side	social	SleepyGenius	distance	4	1	social.test	right	1	0	1	0	0.2	NA	NA
Elegant-crested tinamou	Alicio	male	side	social	SleepyGenius	distance	4	1	social.test	right	1	0	1	1	0.6	NA	0.8
Elegant-crested tinamou	Alicio	male	side	social	SleepyGenius	distance	4	1	social.control	control right	0	0	0	0	1.2	NA	NA
Elegant-crested tinamou	Alicio	male	side	social	SleepyGenius	distance	4	1	social.test	right	1	0	1	0	0.2	NA	NA
Elegant-crested tinamou	Alicio	male	side	social	SleepyGenius	distance	4	1	social.test	left	1	0	1	0	2	NA	NA
Elegant-crested tinamou	Alicio	male	side	social	SleepyGenius	distance	4	1	social.control	control right	0	0	0	0	6.8	NA	NA
Elegant-crested tinamou	Alicio	male	side	social	SleepyGenius	distance	4	1	social.control	control left	1	0	1	0	0.2	NA	NA
Elegant-crested tinamou	Alicio	male	side	social	SleepyGenius	distance	4	1	social.control	control right	0	0	0	0	NA	NA	NA
Elegant-crested tinamou	Alicio	male	side	social	SleepyGenius	distance	4	1	social.test	left	1	0	1	0	0.2	NA	NA
Elegant-crested tinamou	Alicio	male	side	social	SleepyGenius	distance	4	1	social.control	control left	0	0	0	0	0.6	NA	NA
Elegant-crested tinamou	Alicio	male	side	nonsocial	NA	distance	5	2	nonsocial.test	left	0	0	0	0	NA	NA	NA
Elegant-crested tinamou	Alicio	male	side	nonsocial	NA	distance	5	2	nonsocial.control	control right	0	0	0	0	0.4	NA	NA
Elegant-crested tinamou	Alicio	male	side	nonsocial	NA	distance	5	2	nonsocial.test	right	1	0	1	0	0.8	NA	NA
Elegant-crested tinamou	Alicio	male	side	nonsocial	NA	distance	5	2	nonsocial.test	right	1	0	1	0	1	NA	NA
Elegant-crested tinamou	Alicio	male	side	nonsocial	NA	distance	5	2	nonsocial.control	control left	0	0	0	0	0.4	NA	NA
Elegant-crested tinamou	Alicio	male	side	nonsocial	NA	distance	5	2	nonsocial.test	left	1	0	1	0	1	NA	NA
Elegant-crested tinamou	Alicio	male	side	nonsocial	NA	distance	5	2	nonsocial.control	control left	1	0	1	0	1	NA	NA
Elegant-crested tinamou	Alicio	male	side	nonsocial	NA	distance	5	2	nonsocial.control	control right	0	0	0	0	NA	NA	NA
Elegant-crested tinamou	Alicio	male	side	nonsocial	NA	distance	5	2	nonsocial.test	right	0	0	0	0	NA	NA	NA
Elegant-crested tinamou	Alicio	male	side	nonsocial	NA	distance	5	2	nonsocial.control	control left	0	0	0	0	NA	NA	NA
Elegant-crested tinamou	Alicio	male	side	nonsocial	NA	distance	5	2	nonsocial.test	left	1	0	1	0	0.4	NA	NA
Elegant-crested tinamou	Alicio	male	side	nonsocial	NA	distance	5	2	nonsocial.control	control right	0	0	0	0	NA	NA	NA
Elegant-crested tinamou	NewTinamou	male	side	social	PrettyBoy	distance	4	1	social.control	control right	0	0	0	0	4.6	NA	NA
Elegant-crested tinamou	NewTinamou	male	side	social	PrettyBoy	distance	4	1	social.control	control left	1	0	1	0	1.4	NA	NA
Elegant-crested tinamou	NewTinamou	male	side	social	PrettyBoy	distance	4	1	social.control	control right	0	0	0	0	NA	NA	NA
Elegant-crested tinamou	NewTinamou	male	side	social	PrettyBoy	distance	4	1	social.test	left	1	0	1	0	1.6	NA	NA
Elegant-crested tinamou	NewTinamou	male	side	social	PrettyBoy	distance	4	1	social.test	right	1	0	1	0	0.6	NA	NA
Elegant-crested tinamou	NewTinamou	male	side	social	PrettyBoy	distance	4	1	social.control	control right	0	0	0	0	NA	NA	NA
Elegant-crested tinamou	NewTinamou	male	side	social	PrettyBoy	distance	4	1	social.test	left	1	0	1	0	0.4	NA	NA
Elegant-crested tinamou	NewTinamou	male	side	social	PrettyBoy	distance	4	1	social.test	right	0	0	0	0	NA	NA	NA
Elegant-crested tinamou	NewTinamou	male	side	social	PrettyBoy	distance	4	1	social.control	control left	1	0	1	0	3.2	NA	NA
Elegant-crested tinamou	NewTinamou	male	side	social	PrettyBoy	distance	4	1	social.control	control left	0	0	0	0	NA	NA	NA
Elegant-crested tinamou	NewTinamou	male	side	social	PrettyBoy	distance	4	1	social.test	left	1	0	1	0	0	NA	NA
Elegant-crested tinamou	NewTinamou	male	side	social	PrettyBoy	distance	4	1	social.test	right	1	0	1	0	1.8	NA	NA
Elegant-crested tinamou	NewTinamou	male	side	nonsocial	NA	distance	5	2	nonsocial.control	control left	0	0	0	0	NA	NA	NA
Elegant-crested tinamou	NewTinamou	male	side	nonsocial	NA	distance	5	2	nonsocial.control	control right	0	0	0	0	2.6	NA	NA
Elegant-crested tinamou	NewTinamou	male	side	nonsocial	NA	distance	5	2	nonsocial.test	right	1	0	1	0	0.6	NA	NA
Elegant-crested tinamou	NewTinamou	male	side	nonsocial	NA	distance	5	2	nonsocial.test	left	1	0	1	0	0.6	NA	NA
Elegant-crested tinamou	NewTinamou	male	side	nonsocial	NA	distance	5	2	nonsocial.control	control left	1	0	1	0	2.2	NA	NA
Elegant-crested tinamou	NewTinamou	male	side	nonsocial	NA	distance	5	2	nonsocial.test	left	1	0	1	0	1.8	NA	NA
Elegant-crested tinamou	NewTinamou	male	side	nonsocial	NA	distance	5	2	nonsocial.control	control left	1	0	1	0	5.2	NA	NA
Elegant-crested tinamou	NewTinamou	male	side	nonsocial	NA	distance	5	2	nonsocial.test	right	1	0	1	0	0.4	NA	NA
Elegant-crested tinamou	NewTinamou	male	side	nonsocial	NA	distance	5	2	nonsocial.control	control right	0	0	0	0	2.4	NA	NA
Elegant-crested tinamou	NewTinamou	male	side	nonsocial	NA	distance	5	2	nonsocial.control	control left	1	0	1	0	1.8	NA	NA
Elegant-crested tinamou	NewTinamou	male	side	nonsocial	NA	distance	5	2	nonsocial.test	right	1	0	1	0	2.4	NA	NA
Elegant-crested tinamou	NewTinamou	male	side	nonsocial	NA	distance	5	2	nonsocial.test	left	1	0	1	0	6.4	NA	NA
Alligator	Sigi	female	geometrical	social	Ivar	geometrical	5	1	social.control	control right	0	0	0	0	NA	NA	NA
Alligator	Sigi	female	geometrical	social	Ivar	geometrical	5	1	social.test	right	0	0	0	0	NA	NA	NA
Alligator	Sigi	female	geometrical	social	Ivar	geometrical	5	1	social.control	control left	0	0	0	0	NA	NA	NA
Alligator	Sigi	female	geometrical	social	Ivar	geometrical	5	1	social.test	left	0	0	0	0	NA	NA	NA
Alligator	Sigi	female	geometrical	social	Ivar	geometrical	5	1	social.control	control left	0	1	0	0	NA	6.8	NA
Alligator	Sigi	female	geometrical	social	Ivar	geometrical	5	1	social.control	control right	0	0	0	0	NA	NA	NA
Alligator	Sigi	female	geometrical	social	Ivar	geometrical	5	1	social.test	right	0	0	0	0	NA	NA	NA
Alligator	Sigi	female	geometrical	social	Ivar	geometrical	5	1	social.control	control right	0	0	0	0	NA	NA	NA
Alligator	Sigi	female	geometrical	social	Ivar	geometrical	5	1	social.control	control left	0	0	0	0	NA	NA	NA
Alligator	Sigi	female	geometrical	social	Ivar	geometrical	5	1	social.test	right	0	0	0	0	NA	NA	NA
Alligator	Sigi	female	geometrical	social	Ivar	geometrical	5	1	social.test	left	0	0	0	0	NA	NA	NA
Alligator	Sigi	female	geometrical	social	Ivar	geometrical	5	1	social.test	left	0	0	0	0	NA	NA	NA
Alligator	Sigi	female	geometrical	nonsocial	NA	geometrical	6	2	nonsocial.test	left	0	0	0	0	NA	NA	NA
Alligator	Sigi	female	geometrical	nonsocial	NA	geometrical	6	2	nonsocial.test	left	0	0	0	0	NA	NA	NA
Alligator	Sigi	female	geometrical	nonsocial	NA	geometrical	6	2	nonsocial.control	control right	0	0	0	0	NA	NA	NA
Alligator	Sigi	female	geometrical	nonsocial	NA	geometrical	6	2	nonsocial.test	right	0	0	0	0	NA	NA	NA
Alligator	Sigi	female	geometrical	nonsocial	NA	geometrical	6	2	nonsocial.control	control left	0	0	0	0	NA	NA	NA
Alligator	Sigi	female	geometrical	nonsocial	NA	geometrical	6	2	nonsocial.test	left	0	1	0	0	NA	3.4	NA
Alligator	Sigi	female	geometrical	nonsocial	NA	geometrical	6	2	nonsocial.control	control right	0	0	0	0	NA	NA	NA
Alligator	Sigi	female	geometrical	nonsocial	NA	geometrical	6	2	nonsocial.control	control right	0	0	0	0	NA	NA	NA
Alligator	Sigi	female	geometrical	nonsocial	NA	geometrical	6	2	nonsocial.test	right	0	0	0	0	NA	NA	NA
Alligator	Sigi	female	geometrical	nonsocial	NA	geometrical	6	2	nonsocial.control	control left	0	0	0	0	NA	NA	NA
Alligator	Sigi	female	geometrical	nonsocial	NA	geometrical	6	2	nonsocial.control	control left	0	0	0	0	NA	NA	NA
Alligator	Sigi	female	geometrical	nonsocial	NA	geometrical	6	2	nonsocial.test	right	0	0	0	0	NA	NA	NA
Alligator	Gudrun	female	geometrical	nonsocial	NA	geometrical	7	1	nonsocial.test	right	0	0	0	0	NA	NA	NA
Alligator	Gudrun	female	geometrical	nonsocial	NA	geometrical	7	1	nonsocial.control	control left	0	1	0	0	NA	11.6	NA
Alligator	Gudrun	female	geometrical	nonsocial	NA	geometrical	7	1	nonsocial.test	left	0	0	0	0	NA	NA	NA
Alligator	Gudrun	female	geometrical	nonsocial	NA	geometrical	7	1	nonsocial.control	control right	0	1	0	0	NA	13.4	NA
Alligator	Gudrun	female	geometrical	nonsocial	NA	geometrical	7	1	nonsocial.control	control left	0	1	0	0	NA	14.2	NA
Alligator	Gudrun	female	geometrical	nonsocial	NA	geometrical	7	1	nonsocial.test	left	0	0	0	0	NA	NA	NA
Alligator	Gudrun	female	geometrical	nonsocial	NA	geometrical	7	1	nonsocial.test	right	0	1	0	0	NA	13.8	NA
Alligator	Gudrun	female	geometrical	nonsocial	NA	geometrical	7	1	nonsocial.control	control right	0	1	0	0	NA	17.4	NA
Alligator	Gudrun	female	geometrical	nonsocial	NA	geometrical	7	1	nonsocial.test	right	0	0	0	0	NA	NA	NA
Alligator	Gudrun	female	geometrical	nonsocial	NA	geometrical	7	1	nonsocial.control	control left	0	0	0	0	NA	NA	NA
Alligator	Gudrun	female	geometrical	nonsocial	NA	geometrical	7	1	nonsocial.test	left	0	0	0	0	NA	NA	NA
Alligator	Gudrun	female	geometrical	nonsocial	NA	geometrical	7	1	nonsocial.control	control right	0	0	0	0	NA	NA	NA
Alligator	Gudrun	female	geometrical	social	Ivar	geometrical	8	2	social.test	right	0	0	0	0	NA	NA	NA
Alligator	Gudrun	female	geometrical	social	Ivar	geometrical	8	2	social.test	control left	0	1	0	0	NA	11.6	NA
Alligator	Gudrun	female	geometrical	social	Ivar	geometrical	8	2	social.control	left	0	0	0	0	NA	NA	NA
Alligator	Gudrun	female	geometrical	social	Ivar	geometrical	8	2	social.control	control right	0	0	0	0	NA	NA	NA
Alligator	Gudrun	female	geometrical	social	Ivar	geometrical	8	2	social.test	control right	0	0	0	0	NA	NA	NA
Alligator	Gudrun	female	geometrical	social	Ivar	geometrical	8	2	social.test	left	0	0	0	0	NA	NA	NA
Alligator	Gudrun	female	geometrical	social	Ivar	geometrical	8	2	social.control	right	0	0	0	0	NA	NA	NA
Alligator	Gudrun	female	geometrical	social	Ivar	geometrical	8	2	social.test	control left	0	0	0	0	NA	NA	NA
Alligator	Gudrun	female	geometrical	social	Ivar	geometrical	8	2	social.control	right	0	0	0	0	NA	NA	NA
Alligator	Gudrun	female	geometrical	social	Ivar	geometrical	8	2	social.test	control left	0	0	0	0	NA	NA	NA
Alligator	Gudrun	female	geometrical	social	Ivar	geometrical	8	2	social.control	left	0	0	0	0	NA	NA	NA
Alligator	Gudrun	female	geometrical	social	Ivar	geometrical	8	2	social.control	control right	0	0	0	0	NA	1	NA
Alligator	Bestla	male	geometrical	social	Ivar	geometrical	5	1	social.test	left	0	1	0	0	NA	7.8	NA
Alligator	Bestla	male	geometrical	social	Ivar	geometrical	5	1	social.control	control right	0	0	0	0	NA	NA	NA
Alligator	Bestla	male	geometrical	social	Ivar	geometrical	5	1	social.test	right	0	0	0	0	NA	NA	NA
Alligator	Bestla	male	geometrical	social	Ivar	geometrical	5	1	social.control	control right	0	0	0	0	NA	NA	NA
Alligator	Bestla	male	geometrical	social	Ivar	geometrical	5	1	social.control	control left	0	0	0	0	NA	NA	NA
Alligator	Bestla	male	geometrical	social	Ivar	geometrical	5	1	social.test	right	0	0	0	0	NA	NA	NA
Alligator	Bestla	male	geometrical	social	Ivar	geometrical	5	1	social.test	left	0	0	0	0	NA	NA	NA
Alligator	Bestla	male	geometrical	social	Ivar	geometrical	5	1	social.control	control left	0	0	0	0	NA	NA	NA
Alligator	Bestla	male	geometrical	social	Ivar	geometrical	5	1	social.test	right	0	0	0	0	NA	NA	NA
Alligator	Bestla	male	geometrical	social	Ivar	geometrical	5	1	social.control	control right	0	0	0	0	NA	NA	NA
Alligator	Bestla	male	geometrical	social	Ivar	geometrical	5	1	social.test	left	0	0	0	0	NA	NA	NA
Alligator	Bestla	male	geometrical	social	Ivar	geometrical	5	1	social.control	control right	0	0	0	0	NA	NA	NA
Alligator	Bestla	male	geometrical	nonsocial	NA	geometrical	6	2	nonsocial.test	left	0	0	0	0	NA	NA	NA
Alligator	Bestla	male	geometrical	nonsocial	NA	geometrical	6	2	nonsocial.control	control right	0	0	0	0	NA	NA	NA
Alligator	Bestla	male	geometrical	nonsocial	NA	geometrical	6	2	nonsocial.test	right	0	0	0	0	NA	NA	NA
Alligator	Bestla	male	geometrical	nonsocial	NA	geometrical	6	2	nonsocial.control	control left	0	0	0	0	NA	NA	NA
Alligator	Bestla	male	geometrical	nonsocial	NA	geometrical	6	2	nonsocial.control	control right	0	0	0	0	NA	NA	NA
Alligator	Bestla	male	geometrical	nonsocial	NA	geometrical	6	2	nonsocial.test	right	0	0	0	0	NA	NA	NA
Alligator	Bestla	male	geometrical	nonsocial	NA	geometrical	6	2	nonsocial.test	left	0	0	0	0	NA	NA	NA
Alligator	Bestla	male	geometrical	nonsocial	NA	geometrical	6	2	nonsocial.control	control left	0	0	0	0	NA	NA	NA
Alligator	Bestla	male	geometrical	nonsocial	NA	geometrical	6	2	nonsocial.test	right	0	0	0	0	NA	NA	NA
Alligator	Bestla	male	geometrical	nonsocial	NA	geometrical	6	2	nonsocial.control	control right	0	0	0	0	NA	NA	NA
Alligator	Bestla	male	geometrical	nonsocial	NA	geometrical	6	2	nonsocial.test	left	0	0	0	0	NA	NA	NA
Alligator	Bestla	male	geometrical	nonsocial	NA	geometrical	6	2	nonsocial.control	control left	0	0	0	0	NA	NA	NA
Alligator	Toke	female	geometrical	social	Ivar	geometrical	1	1	social.control	control right	0	0	0	0	NA	NA	NA
Alligator	Toke	female	geometrical	social	Ivar	geometrical	1	1	social.test	right	0	0	0	0	NA	NA	NA
Alligator	Toke	female	geometrical	social	Ivar	geometrical	1	1	social.control	right	0	0	0	0	NA	NA	NA
Alligator	Toke	female	geometrical	social	Ivar	geometrical	1	1	social.test	control right	0	0	0	0	NA	NA	NA
Alligator	Toke	female	geometrical	social	Ivar	geometrical	1	1	social.test	left	1	0	1	0	9.8	NA	NA
Alligator	Toke	female	geometrical	social	Ivar	geometrical	1	1	social.control	control left	0	0	0	0	NA	NA	NA
Alligator	Toke	female	geometrical	social	Ivar	geometrical	1	1	social.control	control right	0	0	0	0	NA	NA	NA
Alligator	Toke	female	geometrical	social	Ivar	geometrical	1	1	social.test	left	0	0	0	0	NA	NA	NA
Alligator	Toke	female	geometrical	social	Ivar	geometrical	1	1	social.control	control left	0	0	0	0	NA	NA	NA
Alligator	Toke	female	geometrical	social	Ivar	geometrical	1	1	social.test	right	0	0	0	0	NA	NA	NA
Alligator	Toke	female	geometrical	social	Ivar	geometrical	1	1	social.test	left	0	0	0	0	NA	NA	NA
Alligator	Toke	female	geometrical	social	Ivar	geometrical	1	1	social.control	control left	0	0	0	0	NA	NA	NA
Alligator	Toke	female	geometrical	nonsocial	NA	geometrical	2	2	nonsocial.control	control right	0	0	0	0	NA	NA	NA
Alligator	Toke	female	geometrical	nonsocial	NA	geometrical	2	2	nonsocial.test	right	0	0	0	0	NA	NA	NA
Alligator	Toke	female	geometrical	nonsocial	NA	geometrical	2	2	nonsocial.test	right	0	0	0	0	NA	NA	NA
Alligator	Toke	female	geometrical	nonsocial	NA	geometrical	2	2	nonsocial.control	control left	0	0	0	0	NA	NA	NA
Alligator	Toke	female	geometrical	nonsocial	NA	geometrical	2	2	nonsocial.test	left	0	0	0	0	NA	NA	NA
Alligator	Toke	female	geometrical	nonsocial	NA	geometrical	2	2	nonsocial.control	control right	0	0	0	0	NA	NA	NA
Alligator	Toke	female	geometrical	nonsocial	NA	geometrical	2	2	nonsocial.control	control right	0	0	0	0	NA	NA	NA
Alligator	Toke	female	geometrical	nonsocial	NA	geometrical	2	2	nonsocial.test	left	0	0	0	0	NA	NA	NA
Alligator	Toke	female	geometrical	nonsocial	NA	geometrical	2	2	nonsocial.control	control left	0	0	0	0	NA	NA	NA
Alligator	Toke	female	geometrical	nonsocial	NA	geometrical	2	2	nonsocial.test	right	0	1	0	0	NA	12	NA
Alligator	Toke	female	geometrical	nonsocial	NA	geometrical	2	2	nonsocial.test	left	0	0	0	0	NA	NA	NA
Alligator	Toke	female	geometrical	nonsocial	NA	geometrical	2	2	nonsocial.control	control left	0	0	0	0	NA	NA	NA
Alligator	Kara	female	geometrical	nonsocial	NA	geometrical	5	1	nonsocial.test	left	0	0	0	0	NA	NA	NA
Alligator	Kara	female	geometrical	nonsocial	NA	geometrical	5	1	nonsocial.test	right	0	0	0	0	NA	NA	NA
Alligator	Kara	female	geometrical	nonsocial	NA	geometrical	5	1	nonsocial.control	control left	0	0	0	0	NA	NA	NA
Alligator	Kara	female	geometrical	nonsocial	NA	geometrical	5	1	nonsocial.test	left	0	1	0	0	NA	7.6	NA
Alligator	Kara	female	geometrical	nonsocial	NA	geometrical	5	1	nonsocial.control	control left	0	0	0	0	NA	NA	NA
Alligator	Kara	female	geometrical	nonsocial	NA	geometrical	5	1	nonsocial.control	control right	0	1	0	0	NA	13	NA
Alligator	Kara	female	geometrical	nonsocial	NA	geometrical	5	1	nonsocial.test	right	0	0	0	0	NA	NA	NA
Alligator	Kara	female	geometrical	nonsocial	NA	geometrical	5	1	nonsocial.control	control left	0	0	0	0	NA	NA	NA
Alligator	Kara	female	geometrical	nonsocial	NA	geometrical	5	1	nonsocial.test	left	0	0	0	0	NA	NA	NA
Alligator	Kara	female	geometrical	nonsocial	NA	geometrical	5	1	nonsocial.test	right	0	0	0	0	NA	NA	NA
Alligator	Kara	female	geometrical	nonsocial	NA	geometrical	5	1	nonsocial.control	control right	0	0	0	0	NA	NA	NA
Alligator	Kara	female	geometrical	nonsocial	NA	geometrical	5	1	nonsocial.control	control right	0	1	0	0	NA	9	NA
Alligator	Kara	female	geometrical	social	Ivar	geometrical	6	2	social.control	control left	0	0	0	0	NA	NA	NA
Alligator	Kara	female	geometrical	social	Ivar	geometrical	6	2	social.test	right	0	0	0	0	NA	NA	NA
Alligator	Kara	female	geometrical	social	Ivar	geometrical	6	2	social.test	left	1	0	1	0	3.4	NA	NA
Alligator	Kara	female	geometrical	social	Ivar	geometrical	6	2	social.control	control left	0	0	0	0	NA	NA	NA
Alligator	Kara	female	geometrical	social	Ivar	geometrical	6	2	social.control	control right	0	1	0	0	NA	11.8	NA
Alligator	Kara	female	geometrical	social	Ivar	geometrical	6	2	social.test	right	0	0	0	0	NA	NA	NA
Alligator	Kara	female	geometrical	social	Ivar	geometrical	6	2	social.control	control right	0	0	0	0	NA	NA	NA
Alligator	Kara	female	geometrical	social	Ivar	geometrical	6	2	social.test	left	0	0	0	0	NA	NA	NA
Alligator	Kara	female	geometrical	social	Ivar	geometrical	6	2	social.test	right	0	0	0	0	NA	NA	NA
Alligator	Kara	female	geometrical	social	Ivar	geometrical	6	2	social.control	control left	0	0	0	0	NA	NA	NA
Alligator	Kara	female	geometrical	social	Ivar	geometrical	6	2	social.control	control right	0	0	0	0	NA	NA	NA
Alligator	Kara	female	geometrical	social	Ivar	geometrical	6	2	social.test	left	0	0	0	0	NA	NA	NA
Alligator	Ivar	male	geometrical	nonsocial	NA	geometrical	5	1	nonsocial.test	left	0	0	0	0	NA	NA	NA
Alligator	Ivar	male	geometrical	nonsocial	NA	geometrical	5	1	nonsocial.control	control right	0	0	0	0	NA	NA	NA
Alligator	Ivar	male	geometrical	nonsocial	NA	geometrical	5	1	nonsocial.control	control right	0	0	0	0	NA	NA	NA
Alligator	Ivar	male	geometrical	nonsocial	NA	geometrical	5	1	nonsocial.test	right	0	0	0	0	NA	NA	NA
Alligator	Ivar	male	geometrical	nonsocial	NA	geometrical	5	1	nonsocial.control	control left	0	0	0	0	NA	NA	NA
Alligator	Ivar	male	geometrical	nonsocial	NA	geometrical	5	1	nonsocial.test	left	0	0	0	0	NA	NA	NA
Alligator	Ivar	male	geometrical	nonsocial	NA	geometrical	5	1	nonsocial.control	control right	0	0	0	0	NA	NA	NA
Alligator	Ivar	male	geometrical	nonsocial	NA	geometrical	5	1	nonsocial.test	left	0	0	0	0	NA	NA	NA
Alligator	Ivar	male	geometrical	nonsocial	NA	geometrical	5	1	nonsocial.test	right	0	0	0	0	NA	NA	NA
Alligator	Ivar	male	geometrical	nonsocial	NA	geometrical	5	1	nonsocial.control	control left	0	0	0	0	NA	NA	NA
Alligator	Ivar	male	geometrical	nonsocial	NA	geometrical	5	1	nonsocial.test	right	0	0	0	0	NA	NA	NA
Alligator	Ivar	male	geometrical	nonsocial	NA	geometrical	5	1	nonsocial.control	control left	0	0	0	0	NA	NA	NA
Alligator	Ivar	male	geometrical	social	Toke	geometrical	6	2	social.test	left	0	0	0	0	NA	NA	NA
Alligator	Ivar	male	geometrical	social	Toke	geometrical	6	2	social.control	control right	0	0	0	0	NA	NA	NA
Alligator	Ivar	male	geometrical	social	Toke	geometrical	6	2	social.control	control left	0	1	0	0	NA	18.6	NA
Alligator	Ivar	male	geometrical	social	Toke	geometrical	6	2	social.test	right	0	0	0	0	NA	NA	NA
Alligator	Ivar	male	geometrical	social	Toke	geometrical	6	2	social.control	control left	0	0	0	0	NA	NA	NA
Alligator	Ivar	male	geometrical	social	Toke	geometrical	6	2	social.test	left	0	0	0	0	NA	NA	NA
Alligator	Ivar	male	geometrical	social	Toke	geometrical	6	2	social.control	control right	0	0	0	0	NA	NA	NA
Alligator	Ivar	male	geometrical	social	Toke	geometrical	6	2	social.test	right	0	0	0	0	NA	NA	NA
Alligator	Ivar	male	geometrical	social	Toke	geometrical	6	2	social.control	control left	0	0	0	0	NA	NA	NA
Alligator	Ivar	male	geometrical	social	Toke	geometrical	6	2	social.control	control right	0	0	0	0	NA	NA	NA
Alligator	Ivar	male	geometrical	social	Toke	geometrical	6	2	social.test	left	0	0	0	0	NA	NA	NA
Alligator	Ivar	male	geometrical	social	Toke	geometrical	6	2	social.test	right	0	0	0	0	NA	NA	NA
Emu	Snow	female	geometrical	social	Tufty	geometrical	5	1	social.control	NA	0	0	0	0	NA	NA	NA
Emu	Snow	female	geometrical	social	Tufty	geometrical	5	1	social.control	NA	1	0	1	0	13	NA	NA
Emu	Snow	female	geometrical	social	Tufty	geometrical	5	1	social.test	NA	1	0	1	0	2	NA	NA
Emu	Snow	female	geometrical	social	Tufty	geometrical	5	1	social.test	NA	1	0	1	0	3.4	NA	NA
Emu	Snow	female	geometrical	social	Tufty	geometrical	5	1	social.control	NA	0	0	0	0	NA	NA	NA
Emu	Snow	female	geometrical	social	Tufty	geometrical	5	1	social.test	NA	1	0	1	1	0	NA	3.4
Emu	Snow	female	geometrical	social	Tufty	geometrical	5	1	social.control	NA	1	0	1	1	9.6	NA	10.4
Emu	Snow	female	geometrical	social	Tufty	geometrical	5	1	social.test	NA	0	0	0	0	NA	NA	NA
Emu	Snow	female	geometrical	social	Tufty	geometrical	5	1	social.test	NA	1	0	1	0	0.8	NA	NA
Emu	Snow	female	geometrical	social	Tufty	geometrical	5	1	social.control	NA	0	0	0	0	NA	NA	NA
Emu	Snow	female	geometrical	social	Tufty	geometrical	5	1	social.control	NA	0	0	0	0	NA	NA	NA
Emu	Snow	female	geometrical	social	Tufty	geometrical	5	1	social.test	NA	1	0	1	0	2	NA	NA
Emu	Snow	female	geometrical	nonsocial	NA	geometrical	6	2	nonsocial.test	NA	0	0	0	0	NA	NA	NA
Emu	Snow	female	geometrical	nonsocial	NA	geometrical	6	2	nonsocial.control	NA	0	0	0	0	NA	NA	NA
Emu	Snow	female	geometrical	nonsocial	NA	geometrical	6	2	nonsocial.control	NA	0	0	0	0	NA	NA	NA
Emu	Snow	female	geometrical	nonsocial	NA	geometrical	6	2	nonsocial.test	NA	0	0	0	0	NA	NA	NA
Emu	Snow	female	geometrical	nonsocial	NA	geometrical	6	2	nonsocial.test	NA	0	0	0	0	NA	NA	NA
Emu	Snow	female	geometrical	nonsocial	NA	geometrical	6	2	nonsocial.control	NA	0	0	0	0	NA	NA	NA
Emu	Snow	female	geometrical	nonsocial	NA	geometrical	6	2	nonsocial.test	NA	0	0	0	0	NA	NA	NA
Emu	Snow	female	geometrical	nonsocial	NA	geometrical	6	2	nonsocial.control	NA	1	0	1	0	14.4	NA	NA
Emu	Snow	female	geometrical	nonsocial	NA	geometrical	6	2	nonsocial.test	NA	0	0	0	0	NA	NA	NA
Emu	Snow	female	geometrical	nonsocial	NA	geometrical	6	2	nonsocial.test	NA	0	0	0	0	NA	NA	NA
Emu	Snow	female	geometrical	nonsocial	NA	geometrical	6	2	nonsocial.control	NA	0	0	0	0	NA	NA	NA
Emu	Snow	female	geometrical	nonsocial	NA	geometrical	6	2	nonsocial.control	NA	0	0	0	0	NA	NA	NA
Emu	Tufty	male	geometrical	nonsocial	NA	geometrical	6	1	nonsocial.test	NA	0	0	0	0	NA	NA	NA
Emu	Tufty	male	geometrical	nonsocial	NA	geometrical	6	1	nonsocial.test	NA	0	0	0	0	NA	NA	NA
Emu	Tufty	male	geometrical	nonsocial	NA	geometrical	6	1	nonsocial.control	NA	0	0	0	0	NA	NA	NA
Emu	Tufty	male	geometrical	nonsocial	NA	geometrical	6	1	nonsocial.test	NA	0	0	0	0	NA	NA	NA
Emu	Tufty	male	geometrical	nonsocial	NA	geometrical	6	1	nonsocial.control	NA	0	0	0	0	NA	NA	NA
Emu	Tufty	male	geometrical	nonsocial	NA	geometrical	6	1	nonsocial.control	NA	0	0	0	0	NA	NA	NA
Emu	Tufty	male	geometrical	nonsocial	NA	geometrical	6	1	nonsocial.test	NA	0	0	0	0	NA	NA	NA
Emu	Tufty	male	geometrical	nonsocial	NA	geometrical	6	1	nonsocial.control	NA	0	0	0	0	NA	NA	NA
Emu	Tufty	male	geometrical	nonsocial	NA	geometrical	6	1	nonsocial.test	NA	0	0	0	0	NA	NA	NA
Emu	Tufty	male	geometrical	nonsocial	NA	geometrical	6	1	nonsocial.test	NA	0	0	0	0	NA	NA	NA
Emu	Tufty	male	geometrical	nonsocial	NA	geometrical	6	1	nonsocial.control	NA	0	0	0	0	NA	NA	NA
Emu	Tufty	male	geometrical	nonsocial	NA	geometrical	6	1	nonsocial.control	NA	0	0	0	0	NA	NA	NA
Emu	Tufty	male	geometrical	social	Snow	geometrical	7	2	social.control	NA	0	0	0	0	NA	NA	NA
Emu	Tufty	male	geometrical	social	Snow	geometrical	7	2	social.test	NA	1	0	1	1	3.6	NA	4
Emu	Tufty	male	geometrical	social	Snow	geometrical	7	2	social.test	NA	0	0	0	0	NA	NA	NA
Emu	Tufty	male	geometrical	social	Snow	geometrical	7	2	social.control	NA	0	0	0	0	NA	NA	NA
Emu	Tufty	male	geometrical	social	Snow	geometrical	7	2	social.test	NA	1	0	1	0	2.2	NA	NA
Emu	Tufty	male	geometrical	social	Snow	geometrical	7	2	social.control	NA	1	0	1	0	1	NA	NA
Emu	Tufty	male	geometrical	social	Snow	geometrical	7	2	social.test	NA	0	0	0	0	NA	NA	NA
Emu	Tufty	male	geometrical	social	Snow	geometrical	7	2	social.control	NA	0	0	0	0	NA	NA	NA
Emu	Tufty	male	geometrical	social	Snow	geometrical	7	2	social.test	NA	1	0	1	1	13.4	NA	13.8
Emu	Tufty	male	geometrical	social	Snow	geometrical	7	2	social.test	NA	0	0	0	0	NA	NA	NA
Emu	Tufty	male	geometrical	social	Snow	geometrical	7	2	social.control	NA	0	0	0	0	NA	NA	NA
Emu	Tufty	male	geometrical	social	Snow	geometrical	7	2	social.control	NA	0	0	0	0	NA	NA	NA
Emu	Alberta	female	geometrical	social	Harry	geometrical	8	1	social.control	NA	0	0	0	0	NA	NA	NA
Emu	Alberta	female	geometrical	social	Harry	geometrical	8	1	social.test	NA	0	0	0	0	NA	NA	NA
Emu	Alberta	female	geometrical	social	Harry	geometrical	8	1	social.test	NA	0	0	0	0	NA	NA	NA
Emu	Alberta	female	geometrical	social	Harry	geometrical	8	1	social.control	NA	0	0	0	0	NA	NA	NA
Emu	Alberta	female	geometrical	social	Harry	geometrical	8	1	social.test	NA	1	0	1	1	1.4	NA	3.2
Emu	Alberta	female	geometrical	social	Harry	geometrical	8	1	social.control	NA	0	0	0	0	NA	NA	NA
Emu	Alberta	female	geometrical	social	Harry	geometrical	8	1	social.control	NA	0	0	0	0	NA	NA	NA
Emu	Alberta	female	geometrical	social	Harry	geometrical	8	1	social.test	NA	0	0	0	0	NA	NA	NA
Emu	Alberta	female	geometrical	social	Harry	geometrical	8	1	social.control	NA	0	0	0	0	NA	NA	NA
Emu	Alberta	female	geometrical	social	Harry	geometrical	9	1	social.test	NA	1	0	1	0	3.8	NA	NA
Emu	Alberta	female	geometrical	social	Harry	geometrical	9	1	social.test	NA	0	0	0	1	NA	NA	2.4
Emu	Alberta	female	geometrical	social	Harry	geometrical	9	1	social.control	NA	0	0	0	0	NA	NA	NA
Emu	Alberta	female	geometrical	nonsocial	NA	geometrical	10	2	nonsocial.control	NA	0	0	0	0	NA	NA	NA
Emu	Alberta	female	geometrical	nonsocial	NA	geometrical	10	2	nonsocial.test	NA	0	0	0	0	NA	NA	NA
Emu	Alberta	female	geometrical	nonsocial	NA	geometrical	11	2	nonsocial.test	NA	0	0	0	0	NA	NA	NA
Emu	Alberta	female	geometrical	nonsocial	NA	geometrical	11	2	nonsocial.control	NA	0	0	0	0	NA	NA	NA
Emu	Alberta	female	geometrical	nonsocial	NA	geometrical	11	2	nonsocial.test	NA	0	0	0	0	NA	NA	NA
Emu	Alberta	female	geometrical	nonsocial	NA	geometrical	11	2	nonsocial.control	NA	0	0	0	0	NA	NA	NA
Emu	Alberta	female	geometrical	nonsocial	NA	geometrical	11	2	nonsocial.control	NA	0	0	0	0	NA	NA	NA
Emu	Alberta	female	geometrical	nonsocial	NA	geometrical	11	2	nonsocial.test	NA	0	0	0	0	NA	NA	NA
Emu	Alberta	female	geometrical	nonsocial	NA	geometrical	11	2	nonsocial.control	NA	0	0	0	0	NA	NA	NA
Emu	Alberta	female	geometrical	nonsocial	NA	geometrical	11	2	nonsocial.test	NA	0	0	0	0	NA	NA	NA
Emu	Alberta	female	geometrical	nonsocial	NA	geometrical	11	2	nonsocial.test	NA	0	0	0	0	NA	NA	NA
Emu	Alberta	female	geometrical	nonsocial	NA	geometrical	11	2	nonsocial.control	NA	0	0	0	0	NA	NA	NA
Emu	Harry	male	geometrical	nonsocial	NA	geometrical	9	1	nonsocial.test	NA	0	0	0	0	NA	NA	NA
Emu	Harry	male	geometrical	nonsocial	NA	geometrical	9	1	nonsocial.control	NA	0	0	0	0	NA	NA	NA
Emu	Harry	male	geometrical	nonsocial	NA	geometrical	9	1	nonsocial.test	NA	0	0	0	0	NA	NA	NA
Emu	Harry	male	geometrical	nonsocial	NA	geometrical	9	1	nonsocial.test	NA	0	0	0	0	NA	NA	NA
Emu	Harry	male	geometrical	nonsocial	NA	geometrical	9	1	nonsocial.control	NA	0	0	0	0	NA	NA	NA
Emu	Harry	male	geometrical	nonsocial	NA	geometrical	9	1	nonsocial.control	NA	0	0	0	0	NA	NA	NA
Emu	Harry	male	geometrical	nonsocial	NA	geometrical	9	1	nonsocial.test	NA	0	0	0	0	NA	NA	NA
Emu	Harry	male	geometrical	nonsocial	NA	geometrical	9	1	nonsocial.control	NA	0	0	0	0	NA	NA	NA
Emu	Harry	male	geometrical	nonsocial	NA	geometrical	9	1	nonsocial.control	NA	0	0	0	0	NA	NA	NA
Emu	Harry	male	geometrical	nonsocial	NA	geometrical	9	1	nonsocial.test	NA	0	0	0	0	NA	NA	NA
Emu	Harry	male	geometrical	nonsocial	NA	geometrical	9	1	nonsocial.control	NA	0	0	0	0	NA	NA	NA
Emu	Harry	male	geometrical	nonsocial	NA	geometrical	9	1	nonsocial.test	NA	0	0	0	0	NA	NA	NA
Emu	Harry	male	geometrical	social	Alberta	geometrical	10	2	social.test	NA	0	0	0	0	NA	NA	NA
Emu	Harry	male	geometrical	social	Alberta	geometrical	10	2	social.control	NA	0	0	0	0	NA	NA	NA
Emu	Harry	male	geometrical	social	Alberta	geometrical	11	2	social.test	NA	0	0	0	1	NA	NA	NA
Emu	Harry	male	geometrical	social	Alberta	geometrical	11	2	social.test	NA	0	0	0	0	NA	NA	NA
Emu	Harry	male	geometrical	social	Alberta	geometrical	11	2	social.control	NA	0	0	0	0	NA	NA	NA
Emu	Harry	male	geometrical	social	Alberta	geometrical	11	2	social.control	NA	0	0	0	0	NA	NA	NA
Emu	Harry	male	geometrical	social	Alberta	geometrical	11	2	social.test	NA	0	0	0	0	NA	NA	NA
Emu	Harry	male	geometrical	social	Alberta	geometrical	11	2	social.control	NA	0	0	0	0	NA	NA	NA
Emu	Harry	male	geometrical	social	Alberta	geometrical	11	2	social.control	NA	0	0	0	0	NA	NA	NA
Emu	Harry	male	geometrical	social	Alberta	geometrical	11	2	social.test	NA	0	0	0	1	NA	NA	0.6
Emu	Harry	male	geometrical	social	Alberta	geometrical	11	2	social.control	NA	0	0	0	0	NA	NA	NA
Emu	Harry	male	geometrical	social	Alberta	geometrical	11	2	social.test	NA	1	0	1	0	12	NA	NA
Emu	Uncrowned	male	geometrical	social	Crowned	geometrical	7	1	social.test	NA	1	0	1	1	3.4	NA	9.8
Emu	Uncrowned	male	geometrical	social	Crowned	geometrical	7	1	social.test	NA	1	0	1	0	1.2	NA	NA
Emu	Uncrowned	male	geometrical	social	Crowned	geometrical	7	1	social.control	NA	0	0	0	0	NA	NA	NA
Emu	Uncrowned	male	geometrical	social	Crowned	geometrical	7	1	social.control	NA	0	0	0	0	NA	NA	NA
Emu	Uncrowned	male	geometrical	social	Crowned	geometrical	7	1	social.test	NA	0	0	0	0	NA	NA	NA
Emu	Uncrowned	male	geometrical	social	Crowned	geometrical	7	1	social.test	NA	1	0	1	0	1.2	NA	NA
Emu	Uncrowned	male	geometrical	social	Crowned	geometrical	7	1	social.control	NA	1	0	1	0	12	NA	NA
Emu	Uncrowned	male	geometrical	social	Crowned	geometrical	7	1	social.control	NA	0	0	0	0	NA	NA	NA
Emu	Uncrowned	male	geometrical	social	Crowned	geometrical	8	1	social.test	NA	1	0	1	1	0.8	NA	0.2
Emu	Uncrowned	male	geometrical	social	Crowned	geometrical	8	1	social.test	NA	1	0	1	0	1.8	NA	NA
Emu	Uncrowned	male	geometrical	social	Crowned	geometrical	8	1	social.control	NA	0	0	0	0	NA	NA	NA
Emu	Uncrowned	male	geometrical	social	Crowned	geometrical	8	1	social.control	NA	1	0	1	0	4.8	NA	NA
Emu	Uncrowned	male	geometrical	nonsocial	NA	geometrical	9	2	nonsocial.test	NA	0	0	0	0	NA	NA	NA
Emu	Uncrowned	male	geometrical	nonsocial	NA	geometrical	9	2	nonsocial.test	NA	0	0	0	0	NA	NA	NA
Emu	Uncrowned	male	geometrical	nonsocial	NA	geometrical	9	2	nonsocial.control	NA	0	0	0	0	NA	NA	NA
Emu	Uncrowned	male	geometrical	nonsocial	NA	geometrical	9	2	nonsocial.control	NA	0	0	0	0	NA	NA	NA
Emu	Uncrowned	male	geometrical	nonsocial	NA	geometrical	9	2	nonsocial.test	NA	0	0	0	0	NA	NA	NA
Emu	Uncrowned	male	geometrical	nonsocial	NA	geometrical	9	2	nonsocial.control	NA	0	0	0	0	NA	NA	NA
Emu	Uncrowned	male	geometrical	nonsocial	NA	geometrical	9	2	nonsocial.control	NA	0	0	0	0	NA	NA	NA
Emu	Uncrowned	male	geometrical	nonsocial	NA	geometrical	9	2	nonsocial.test	NA	0	0	0	0	NA	NA	NA
Emu	Uncrowned	male	geometrical	nonsocial	NA	geometrical	9	2	nonsocial.test	NA	0	0	0	0	NA	NA	NA
Emu	Uncrowned	male	geometrical	nonsocial	NA	geometrical	9	2	nonsocial.control	NA	0	0	0	0	NA	NA	NA
Emu	Uncrowned	male	geometrical	nonsocial	NA	geometrical	9	2	nonsocial.control	NA	0	0	0	0	NA	NA	NA
Emu	Uncrowned	male	geometrical	nonsocial	NA	geometrical	9	2	nonsocial.test	NA	0	0	0	0	NA	NA	NA
Emu	Crowned	female	geometrical	nonsocial	NA	geometrical	5	1	nonsocial.control	NA	0	0	0	0	NA	NA	NA
Emu	Crowned	female	geometrical	nonsocial	NA	geometrical	5	1	nonsocial.test	NA	0	0	0	0	NA	NA	NA
Emu	Crowned	female	geometrical	nonsocial	NA	geometrical	5	1	nonsocial.control	NA	0	0	0	0	NA	NA	NA
Emu	Crowned	female	geometrical	nonsocial	NA	geometrical	5	1	nonsocial.test	NA	0	0	0	0	NA	NA	NA
Emu	Crowned	female	geometrical	nonsocial	NA	geometrical	5	1	nonsocial.test	NA	0	0	0	0	NA	NA	NA
Emu	Crowned	female	geometrical	nonsocial	NA	geometrical	5	1	nonsocial.control	NA	1	0	1	0	0.2	NA	NA
Emu	Crowned	female	geometrical	nonsocial	NA	geometrical	5	1	nonsocial.test	NA	0	0	0	0	NA	NA	NA
Emu	Crowned	female	geometrical	nonsocial	NA	geometrical	5	1	nonsocial.control	NA	1	0	1	0	1.6	NA	NA
Emu	Crowned	female	geometrical	nonsocial	NA	geometrical	5	1	nonsocial.control	NA	1	0	1	0	3	NA	NA
Emu	Crowned	female	geometrical	nonsocial	NA	geometrical	5	1	nonsocial.test	NA	0	0	0	0	NA	NA	NA
Emu	Crowned	female	geometrical	nonsocial	NA	geometrical	5	1	nonsocial.control	NA	0	0	0	0	NA	NA	NA
Emu	Crowned	female	geometrical	nonsocial	NA	geometrical	5	1	nonsocial.test	NA	0	0	0	0	NA	NA	NA
Emu	Crowned	female	geometrical	social	Uncrowned	geometrical	6	2	social.control	NA	0	0	0	0	NA	NA	NA
Emu	Crowned	female	geometrical	social	Uncrowned	geometrical	6	2	social.test	NA	1	0	1	1	0.8	NA	12.4
Emu	Crowned	female	geometrical	social	Uncrowned	geometrical	6	2	social.control	NA	0	0	0	0	NA	NA	NA
Emu	Crowned	female	geometrical	social	Uncrowned	geometrical	6	2	social.test	NA	0	0	0	1	NA	NA	1.8
Emu	Crowned	female	geometrical	social	Uncrowned	geometrical	6	2	social.test	NA	1	0	1	0	1.2	NA	NA
Emu	Crowned	female	geometrical	social	Uncrowned	geometrical	6	2	social.control	NA	0	0	0	0	NA	NA	NA
Emu	Crowned	female	geometrical	social	Uncrowned	geometrical	6	2	social.test	NA	1	0	1	0	0.6	NA	NA
Emu	Crowned	female	geometrical	social	Uncrowned	geometrical	6	2	social.control	NA	0	0	0	0	NA	NA	NA
Emu	Crowned	female	geometrical	social	Uncrowned	geometrical	6	2	social.control	NA	0	0	0	0	NA	NA	NA
Emu	Crowned	female	geometrical	social	Uncrowned	geometrical	6	2	social.test	NA	1	0	1	0	0.2	NA	NA
Emu	Crowned	female	geometrical	social	Uncrowned	geometrical	6	2	social.control	NA	0	0	0	0	NA	NA	NA
Emu	Crowned	female	geometrical	social	Uncrowned	geometrical	6	2	social.test	NA	1	0	1	1	0.2	NA	0.6
Rhea	Yvette	female	geometrical	nonsocial	NA	geometrical	7	1	nonsocial.test	NA	0	0	0	0	NA	NA	NA
Rhea	Yvette	female	geometrical	nonsocial	NA	geometrical	7	1	nonsocial.control	NA	0	0	0	0	NA	NA	NA
Rhea	Yvette	female	geometrical	nonsocial	NA	geometrical	7	1	nonsocial.control	NA	0	0	0	0	NA	NA	NA
Rhea	Yvette	female	geometrical	nonsocial	NA	geometrical	7	1	nonsocial.test	NA	0	0	0	0	NA	NA	NA
Rhea	Yvette	female	geometrical	nonsocial	NA	geometrical	7	1	nonsocial.control	NA	0	0	0	0	NA	NA	NA
Rhea	Yvette	female	geometrical	nonsocial	NA	geometrical	7	1	nonsocial.test	NA	0	0	0	0	NA	NA	NA
Rhea	Yvette	female	geometrical	nonsocial	NA	geometrical	7	1	nonsocial.test	NA	0	0	0	0	NA	NA	NA
Rhea	Yvette	female	geometrical	nonsocial	NA	geometrical	7	1	nonsocial.control	NA	0	0	0	0	NA	NA	NA
Rhea	Yvette	female	geometrical	nonsocial	NA	geometrical	7	1	nonsocial.test	NA	0	0	0	0	NA	NA	NA
Rhea	Yvette	female	geometrical	nonsocial	NA	geometrical	7	1	nonsocial.control	NA	0	0	0	0	NA	NA	NA
Rhea	Yvette	female	geometrical	nonsocial	NA	geometrical	7	1	nonsocial.test	NA	0	0	0	0	NA	NA	NA
Rhea	Yvette	female	geometrical	nonsocial	NA	geometrical	7	1	nonsocial.control	NA	0	0	0	0	NA	NA	NA
Rhea	Yvette	female	geometrical	social	Nox	geometrical	8	2	social.test	NA	1	0	1	1	3.8	NA	1.4
Rhea	Yvette	female	geometrical	social	Nox	geometrical	8	2	social.control	NA	0	0	0	0	NA	NA	NA
Rhea	Yvette	female	geometrical	social	Nox	geometrical	8	2	social.control	NA	0	0	0	0	NA	NA	NA
Rhea	Yvette	female	geometrical	social	Nox	geometrical	8	2	social.test	NA	0	0	0	0	NA	NA	NA
Rhea	Yvette	female	geometrical	social	Nox	geometrical	8	2	social.control	NA	0	0	0	0	NA	NA	NA
Rhea	Yvette	female	geometrical	social	Nox	geometrical	8	2	social.test	NA	1	0	1	0	0.4	NA	NA
Rhea	Yvette	female	geometrical	social	Nox	geometrical	8	2	social.test	NA	1	0	1	0	6.8	NA	NA
Rhea	Yvette	female	geometrical	social	Nox	geometrical	8	2	social.control	NA	0	0	0	0	NA	NA	NA
Rhea	Yvette	female	geometrical	social	Nox	geometrical	8	2	social.test	NA	0	0	0	0	NA	NA	NA
Rhea	Yvette	female	geometrical	social	Nox	geometrical	8	2	social.control	NA	0	0	0	0	NA	NA	NA
Rhea	Yvette	female	geometrical	social	Nox	geometrical	8	2	social.test	NA	0	0	0	0	NA	NA	NA
Rhea	Yvette	female	geometrical	social	Nox	geometrical	8	2	social.control	NA	0	0	0	0	NA	NA	NA
Rhea	Hamilton	male	geometrical	nonsocial	NA	geometrical	7	1	nonsocial.control	NA	0	0	0	0	NA	NA	NA
Rhea	Hamilton	male	geometrical	nonsocial	NA	geometrical	7	1	nonsocial.test	NA	0	0	0	0	NA	NA	NA
Rhea	Hamilton	male	geometrical	nonsocial	NA	geometrical	7	1	nonsocial.test	NA	0	0	0	0	NA	NA	NA
Rhea	Hamilton	male	geometrical	nonsocial	NA	geometrical	7	1	nonsocial.control	NA	1	0	1	0	4.2	NA	NA
Rhea	Hamilton	male	geometrical	nonsocial	NA	geometrical	7	1	nonsocial.test	NA	0	0	0	0	NA	NA	NA
Rhea	Hamilton	male	geometrical	nonsocial	NA	geometrical	7	1	nonsocial.control	NA	0	0	0	0	NA	NA	NA
Rhea	Hamilton	male	geometrical	nonsocial	NA	geometrical	7	1	nonsocial.test	NA	0	0	0	0	NA	NA	NA
Rhea	Hamilton	male	geometrical	nonsocial	NA	geometrical	7	1	nonsocial.control	NA	0	0	0	0	NA	NA	NA
Rhea	Hamilton	male	geometrical	nonsocial	NA	geometrical	7	1	nonsocial.control	NA	0	0	0	0	NA	NA	NA
Rhea	Hamilton	male	geometrical	nonsocial	NA	geometrical	7	1	nonsocial.test	NA	0	0	0	0	NA	NA	NA
Rhea	Hamilton	male	geometrical	nonsocial	NA	geometrical	7	1	nonsocial.control	NA	0	0	0	0	NA	NA	NA
Rhea	Hamilton	male	geometrical	nonsocial	NA	geometrical	7	1	nonsocial.test	NA	0	0	0	0	NA	NA	NA
Rhea	Hamilton	male	geometrical	social	Nox	geometrical	8	2	social.control	NA	0	0	0	0	NA	NA	NA
Rhea	Hamilton	male	geometrical	social	Nox	geometrical	8	2	social.test	NA	1	0	1	1	2.2	NA	3.6
Rhea	Hamilton	male	geometrical	social	Nox	geometrical	8	2	social.test	NA	0	0	0	0	NA	NA	NA
Rhea	Hamilton	male	geometrical	social	Nox	geometrical	8	2	social.control	NA	0	0	0	0	NA	NA	NA
Rhea	Hamilton	male	geometrical	social	Nox	geometrical	8	2	social.control	NA	0	0	0	0	NA	NA	NA
Rhea	Hamilton	male	geometrical	social	Nox	geometrical	8	2	social.test	NA	1	0	1	0	3.2	NA	NA
Rhea	Hamilton	male	geometrical	social	Nox	geometrical	8	2	social.control	NA	0	0	0	0	NA	NA	NA
Rhea	Hamilton	male	geometrical	social	Nox	geometrical	8	2	social.test	NA	1	0	1	0	2.8	NA	NA
Rhea	Hamilton	male	geometrical	social	Nox	geometrical	8	2	social.control	NA	0	0	0	0	NA	NA	NA
Rhea	Hamilton	male	geometrical	social	Nox	geometrical	8	2	social.test	NA	1	0	1	0	2.8	NA	NA
Rhea	Hamilton	male	geometrical	social	Nox	geometrical	8	2	social.control	NA	0	0	0	0	NA	NA	NA
Rhea	Hamilton	male	geometrical	social	Nox	geometrical	8	2	social.test	NA	0	0	0	1	NA	NA	1.6
Rhea	Nox	male	geometrical	social	Yvette	geometrical	9	1	social.control	NA	0	0	0	0	NA	NA	NA
Rhea	Nox	male	geometrical	social	Yvette	geometrical	9	1	social.test	NA	1	0	1	0	0	NA	NA
Rhea	Nox	male	geometrical	social	Yvette	geometrical	9	1	social.control	NA	0	0	0	0	NA	NA	NA
Rhea	Nox	male	geometrical	social	Yvette	geometrical	9	1	social.test	NA	0	0	0	0	NA	NA	NA
Rhea	Nox	male	geometrical	social	Yvette	geometrical	9	1	social.test	NA	0	0	0	0	NA	NA	NA
Rhea	Nox	male	geometrical	social	Yvette	geometrical	9	1	social.control	NA	0	0	0	0	NA	NA	NA
Rhea	Nox	male	geometrical	social	Yvette	geometrical	9	1	social.control	NA	0	0	0	0	NA	NA	NA
Rhea	Nox	male	geometrical	social	Yvette	geometrical	9	1	social.test	NA	1	0	1	0	4.4	NA	NA
Rhea	Nox	male	geometrical	social	Yvette	geometrical	9	1	social.control	NA	0	0	0	0	NA	NA	NA
Rhea	Nox	male	geometrical	social	Yvette	geometrical	9	1	social.test	NA	0	0	0	0	NA	NA	NA
Rhea	Nox	male	geometrical	social	Yvette	geometrical	9	1	social.control	NA	0	0	0	0	NA	NA	NA
Rhea	Nox	male	geometrical	social	Yvette	geometrical	9	1	social.test	NA	0	0	0	0	NA	NA	NA
Rhea	Nox	male	geometrical	nonsocial	NA	geometrical	10	2	nonsocial.control	NA	0	0	0	0	NA	NA	NA
Rhea	Nox	male	geometrical	nonsocial	NA	geometrical	10	2	nonsocial.test	NA	0	0	0	0	NA	NA	NA
Rhea	Nox	male	geometrical	nonsocial	NA	geometrical	10	2	nonsocial.control	NA	0	0	0	0	NA	NA	NA
Rhea	Nox	male	geometrical	nonsocial	NA	geometrical	10	2	nonsocial.test	NA	0	0	0	0	NA	NA	NA
Rhea	Nox	male	geometrical	nonsocial	NA	geometrical	10	2	nonsocial.test	NA	0	0	0	0	NA	NA	NA
Rhea	Nox	male	geometrical	nonsocial	NA	geometrical	10	2	nonsocial.control	NA	0	0	0	0	NA	NA	NA
Rhea	Nox	male	geometrical	nonsocial	NA	geometrical	10	2	nonsocial.control	NA	0	0	0	0	NA	NA	NA
Rhea	Nox	male	geometrical	nonsocial	NA	geometrical	10	2	nonsocial.test	NA	0	0	0	0	NA	NA	NA
Rhea	Nox	male	geometrical	nonsocial	NA	geometrical	10	2	nonsocial.control	NA	0	0	0	0	NA	NA	NA
Rhea	Nox	male	geometrical	nonsocial	NA	geometrical	10	2	nonsocial.test	NA	0	0	0	0	NA	NA	NA
Rhea	Nox	male	geometrical	nonsocial	NA	geometrical	10	2	nonsocial.control	NA	0	0	0	0	NA	NA	NA
Rhea	Nox	male	geometrical	nonsocial	NA	geometrical	10	2	nonsocial.test	NA	0	0	0	0	NA	NA	NA
Rhea	Arroz	female	geometrical	social	Lucia	geometrical	7	1	social.test	NA	0	0	0	1	NA	NA	2.8
Rhea	Arroz	female	geometrical	social	Lucia	geometrical	7	1	social.control	NA	0	0	0	0	NA	NA	NA
Rhea	Arroz	female	geometrical	social	Lucia	geometrical	7	1	social.control	NA	0	0	0	0	NA	NA	NA
Rhea	Arroz	female	geometrical	social	Lucia	geometrical	7	1	social.test	NA	0	0	0	0	NA	NA	NA
Rhea	Arroz	female	geometrical	social	Lucia	geometrical	7	1	social.control	NA	0	0	0	0	NA	NA	NA
Rhea	Arroz	female	geometrical	social	Lucia	geometrical	7	1	social.test	NA	0	0	0	0	NA	NA	NA
Rhea	Arroz	female	geometrical	social	Lucia	geometrical	7	1	social.test	NA	1	0	1	0	1	NA	NA
Rhea	Arroz	female	geometrical	social	Lucia	geometrical	7	1	social.test	NA	0	0	0	0	NA	NA	NA
Rhea	Arroz	female	geometrical	social	Lucia	geometrical	7	1	social.control	NA	0	0	0	0	NA	NA	NA
Rhea	Arroz	female	geometrical	social	Lucia	geometrical	7	1	social.control	NA	0	0	0	0	NA	NA	NA
Rhea	Arroz	female	geometrical	social	Lucia	geometrical	7	1	social.test	NA	0	0	0	0	NA	NA	NA
Rhea	Arroz	female	geometrical	social	Lucia	geometrical	7	1	social.control	NA	0	0	0	0	NA	NA	NA
Rhea	Arroz	female	geometrical	nonsocial	NA	geometrical	8	2	nonsocial.test	NA	0	0	0	0	NA	NA	NA
Rhea	Arroz	female	geometrical	nonsocial	NA	geometrical	8	2	nonsocial.control	NA	0	0	0	0	NA	NA	NA
Rhea	Arroz	female	geometrical	nonsocial	NA	geometrical	8	2	nonsocial.control	NA	0	0	0	0	NA	NA	NA
Rhea	Arroz	female	geometrical	nonsocial	NA	geometrical	8	2	nonsocial.test	NA	0	0	0	0	NA	NA	NA
Rhea	Arroz	female	geometrical	nonsocial	NA	geometrical	8	2	nonsocial.test	NA	0	0	0	0	NA	NA	NA
Rhea	Arroz	female	geometrical	nonsocial	NA	geometrical	8	2	nonsocial.control	NA	0	0	0	0	NA	NA	NA
Rhea	Arroz	female	geometrical	nonsocial	NA	geometrical	8	2	nonsocial.test	NA	0	0	0	0	NA	NA	NA
Rhea	Arroz	female	geometrical	nonsocial	NA	geometrical	8	2	nonsocial.test	NA	0	0	0	0	NA	NA	NA
Rhea	Arroz	female	geometrical	nonsocial	NA	geometrical	8	2	nonsocial.control	NA	0	0	0	0	NA	NA	NA
Rhea	Arroz	female	geometrical	nonsocial	NA	geometrical	8	2	nonsocial.control	NA	0	0	0	0	NA	NA	NA
Rhea	Arroz	female	geometrical	nonsocial	NA	geometrical	8	2	nonsocial.test	NA	0	0	0	0	NA	NA	NA
Rhea	Arroz	female	geometrical	nonsocial	NA	geometrical	8	2	nonsocial.control	NA	0	0	0	0	NA	NA	NA
Rhea	Lucia	female	geometrical	nonsocial	NA	geometrical	6	1	nonsocial.test	NA	0	0	0	0	NA	NA	NA
Rhea	Lucia	female	geometrical	nonsocial	NA	geometrical	6	1	nonsocial.test	NA	1	0	1	0	1.8	NA	NA
Rhea	Lucia	female	geometrical	nonsocial	NA	geometrical	6	1	nonsocial.control	NA	0	0	0	0	NA	NA	NA
Rhea	Lucia	female	geometrical	nonsocial	NA	geometrical	6	1	nonsocial.test	NA	0	0	0	0	NA	NA	NA
Rhea	Lucia	female	geometrical	nonsocial	NA	geometrical	6	1	nonsocial.control	NA	0	0	0	0	NA	NA	NA
Rhea	Lucia	female	geometrical	nonsocial	NA	geometrical	6	1	nonsocial.test	NA	0	0	0	0	NA	NA	NA
Rhea	Lucia	female	geometrical	nonsocial	NA	geometrical	6	1	nonsocial.control	NA	0	0	0	0	NA	NA	NA
Rhea	Lucia	female	geometrical	nonsocial	NA	geometrical	6	1	nonsocial.control	NA	0	0	0	0	NA	NA	NA
Rhea	Lucia	female	geometrical	nonsocial	NA	geometrical	6	1	nonsocial.test	NA	0	0	0	0	NA	NA	NA
Rhea	Lucia	female	geometrical	nonsocial	NA	geometrical	6	1	nonsocial.control	NA	0	0	0	0	NA	NA	NA
Rhea	Lucia	female	geometrical	nonsocial	NA	geometrical	6	1	nonsocial.test	NA	0	0	0	0	NA	NA	NA
Rhea	Lucia	female	geometrical	nonsocial	NA	geometrical	6	1	nonsocial.control	NA	0	0	0	0	NA	NA	NA
Rhea	Lucia	female	geometrical	social	Nacho	geometrical	7	2	social.test	NA	0	0	0	0	NA	NA	NA
Rhea	Lucia	female	geometrical	social	Nacho	geometrical	7	2	social.control	NA	0	0	0	0	NA	NA	NA
Rhea	Lucia	female	geometrical	social	Nacho	geometrical	7	2	social.test	NA	0	0	0	0	NA	NA	NA
Rhea	Lucia	female	geometrical	social	Nacho	geometrical	7	2	social.control	NA	0	0	0	0	NA	NA	NA
Rhea	Lucia	female	geometrical	social	Nacho	geometrical	7	2	social.test	NA	0	0	0	0	NA	NA	NA
Rhea	Lucia	female	geometrical	social	Nacho	geometrical	7	2	social.control	NA	0	0	0	0	NA	NA	NA
Rhea	Lucia	female	geometrical	social	Nacho	geometrical	7	2	social.control	NA	0	0	0	0	NA	NA	NA
Rhea	Lucia	female	geometrical	social	Nacho	geometrical	7	2	social.test	NA	0	0	0	0	NA	NA	NA
Rhea	Lucia	female	geometrical	social	Nacho	geometrical	7	2	social.control	NA	0	0	0	0	NA	NA	NA
Rhea	Lucia	female	geometrical	social	Nacho	geometrical	7	2	social.test	NA	1	0	1	0	0	NA	NA
Rhea	Lucia	female	geometrical	social	Nacho	geometrical	7	2	social.control	NA	0	0	0	0	NA	NA	NA
Rhea	Lucia	female	geometrical	social	Nacho	geometrical	8	2	social.test	NA	1	0	1	1	2.8	NA	4.6
Rhea	Salsa	female	geometrical	nonsocial	NA	geometrical	6	1	nonsocial.test	NA	0	0	0	0	NA	NA	NA
Rhea	Salsa	female	geometrical	nonsocial	NA	geometrical	6	1	nonsocial.test	NA	0	0	0	0	NA	NA	NA
Rhea	Salsa	female	geometrical	nonsocial	NA	geometrical	6	1	nonsocial.control	NA	0	0	0	0	NA	NA	NA
Rhea	Salsa	female	geometrical	nonsocial	NA	geometrical	6	1	nonsocial.control	NA	0	0	0	0	NA	NA	NA
Rhea	Salsa	female	geometrical	nonsocial	NA	geometrical	6	1	nonsocial.test	NA	0	0	0	0	NA	NA	NA
Rhea	Salsa	female	geometrical	nonsocial	NA	geometrical	6	1	nonsocial.control	NA	0	0	0	0	NA	NA	NA
Rhea	Salsa	female	geometrical	nonsocial	NA	geometrical	6	1	nonsocial.test	NA	0	0	0	0	NA	NA	NA
Rhea	Salsa	female	geometrical	nonsocial	NA	geometrical	6	1	nonsocial.control	NA	0	0	0	0	NA	NA	NA
Rhea	Salsa	female	geometrical	nonsocial	NA	geometrical	6	1	nonsocial.control	NA	0	0	0	0	NA	NA	NA
Rhea	Salsa	female	geometrical	nonsocial	NA	geometrical	7	1	nonsocial.test	NA	0	0	0	0	NA	NA	NA
Rhea	Salsa	female	geometrical	nonsocial	NA	geometrical	7	1	nonsocial.test	NA	0	0	0	0	NA	NA	NA
Rhea	Salsa	female	geometrical	nonsocial	NA	geometrical	7	1	nonsocial.control	NA	0	0	0	0	NA	NA	NA
Rhea	Salsa	female	geometrical	social	Lucia	geometrical	8	2	social.control	NA	0	0	0	0	NA	NA	NA
Rhea	Salsa	female	geometrical	social	Lucia	geometrical	8	2	social.control	NA	0	0	0	0	NA	NA	NA
Rhea	Salsa	female	geometrical	social	Lucia	geometrical	8	2	social.test	NA	0	0	0	0	NA	NA	NA
Rhea	Salsa	female	geometrical	social	Lucia	geometrical	8	2	social.control	NA	0	0	0	0	NA	NA	NA
Rhea	Salsa	female	geometrical	social	Lucia	geometrical	8	2	social.control	NA	0	0	0	0	NA	NA	NA
Rhea	Salsa	female	geometrical	social	Lucia	geometrical	9	2	social.control	NA	0	0	0	0	NA	NA	NA
Rhea	Salsa	female	geometrical	social	Lucia	geometrical	9	2	social.test	NA	0	0	0	0	NA	NA	NA
Rhea	Salsa	female	geometrical	social	Lucia	geometrical	9	2	social.test	NA	0	0	0	1	NA	NA	1
Rhea	Salsa	female	geometrical	social	Lucia	geometrical	9	2	social.control	NA	0	0	0	0	NA	NA	NA
Rhea	Salsa	female	geometrical	social	Lucia	geometrical	9	2	social.test	NA	1	0	1	1	1.2	NA	4.2
Rhea	Salsa	female	geometrical	social	Lucia	geometrical	9	2	social.test	NA	1	0	1	0	2.6	NA	NA
Rhea	Salsa	female	geometrical	social	Lucia	geometrical	9	2	social.test	NA	0	0	0	1	NA	NA	0.8
Red junglefowl	White	female	geometrical	social	Yellow	geometrical	6	1	social.test	right	1	0	1	0	3.2	NA	NA
Red junglefowl	White	female	geometrical	social	Yellow	geometrical	6	1	social.control	control right	1	0	1	0	1.2	NA	NA
Red junglefowl	White	female	geometrical	social	Yellow	geometrical	6	1	social.test	left	0	0	0	0	NA	NA	NA
Red junglefowl	White	female	geometrical	social	Yellow	geometrical	6	1	social.test	left	0	0	0	0	NA	NA	NA
Red junglefowl	White	female	geometrical	social	Yellow	geometrical	6	1	social.control	control left	0	0	0	0	NA	NA	NA
Red junglefowl	White	female	geometrical	social	Yellow	geometrical	6	1	social.control	control left	0	0	0	0	8.8	NA	NA
Red junglefowl	White	female	geometrical	social	Yellow	geometrical	6	1	social.test	right	1	0	1	0	2.8	NA	NA
Red junglefowl	White	female	geometrical	social	Yellow	geometrical	6	1	social.control	control right	0	0	0	0	NA	NA	NA
Red junglefowl	White	female	geometrical	social	Yellow	geometrical	6	1	social.control	control left	0	0	0	0	2.8	NA	NA
Red junglefowl	White	female	geometrical	social	Yellow	geometrical	6	1	social.test	right	1	0	1	0	6.6	NA	NA
Red junglefowl	White	female	geometrical	social	Yellow	geometrical	6	1	social.control	control right	0	0	0	0	NA	NA	NA
Red junglefowl	White	female	geometrical	social	Yellow	geometrical	6	1	social.test	left	0	0	0	0	NA	NA	NA
Red junglefowl	White	female	geometrical	nonsocial	NA	geometrical	7	2	nonsocial.test	right	1	0	1	0	4.2	NA	NA
Red junglefowl	White	female	geometrical	nonsocial	NA	geometrical	7	2	nonsocial.control	control right	1	0	1	0	1.4	NA	NA
Red junglefowl	White	female	geometrical	nonsocial	NA	geometrical	7	2	nonsocial.control	control left	0	0	0	0	NA	NA	NA
Red junglefowl	White	female	geometrical	nonsocial	NA	geometrical	7	2	nonsocial.test	left	0	0	0	0	NA	NA	NA
Red junglefowl	White	female	geometrical	nonsocial	NA	geometrical	7	2	nonsocial.test	left	0	0	0	0	NA	NA	NA
Red junglefowl	White	female	geometrical	nonsocial	NA	geometrical	7	2	nonsocial.control	control right	0	0	0	0	NA	NA	NA
Red junglefowl	White	female	geometrical	nonsocial	NA	geometrical	7	2	nonsocial.test	left	0	0	0	0	NA	NA	NA
Red junglefowl	White	female	geometrical	nonsocial	NA	geometrical	7	2	nonsocial.test	right	0	0	0	0	NA	NA	NA
Red junglefowl	White	female	geometrical	nonsocial	NA	geometrical	7	2	nonsocial.control	control right	0	0	0	0	NA	NA	NA
Red junglefowl	White	female	geometrical	nonsocial	NA	geometrical	7	2	nonsocial.control	control left	0	0	0	0	NA	NA	NA
Red junglefowl	White	female	geometrical	nonsocial	NA	geometrical	7	2	nonsocial.test	right	0	0	0	0	NA	NA	NA
Red junglefowl	White	female	geometrical	nonsocial	NA	geometrical	7	2	nonsocial.control	control left	0	0	0	0	NA	NA	NA
Red junglefowl	Pink	female	geometrical	nonsocial	NA	geometrical	6	1	nonsocial.test	right	0	0	0	0	NA	NA	NA
Red junglefowl	Pink	female	geometrical	nonsocial	NA	geometrical	6	1	nonsocial.test	left	0	0	0	0	NA	NA	NA
Red junglefowl	Pink	female	geometrical	nonsocial	NA	geometrical	6	1	nonsocial.control	control right	0	0	0	0	NA	NA	NA
Red junglefowl	Pink	female	geometrical	nonsocial	NA	geometrical	6	1	nonsocial.test	right	0	0	0	0	NA	NA	NA
Red junglefowl	Pink	female	geometrical	nonsocial	NA	geometrical	6	1	nonsocial.control	control right	1	0	1	0	7.6	NA	NA
Red junglefowl	Pink	female	geometrical	nonsocial	NA	geometrical	6	1	nonsocial.control	control left	1	0	1	0	5.4	NA	NA
Red junglefowl	Pink	female	geometrical	nonsocial	NA	geometrical	6	1	nonsocial.test	left	0	0	0	0	NA	NA	NA
Red junglefowl	Pink	female	geometrical	nonsocial	NA	geometrical	6	1	nonsocial.control	control right	0	0	0	0	NA	NA	NA
Red junglefowl	Pink	female	geometrical	nonsocial	NA	geometrical	6	1	nonsocial.test	right	0	0	0	0	NA	NA	NA
Red junglefowl	Pink	female	geometrical	nonsocial	NA	geometrical	6	1	nonsocial.test	left	0	0	0	0	NA	NA	NA
Red junglefowl	Pink	female	geometrical	nonsocial	NA	geometrical	6	1	nonsocial.control	control left	0	0	0	0	NA	NA	NA
Red junglefowl	Pink	female	geometrical	nonsocial	NA	geometrical	6	1	nonsocial.control	control right	0	0	0	0	NA	NA	NA
Red junglefowl	Pink	female	geometrical	social	Yellow	geometrical	7	2	social.test	right	1	0	1	0	2	NA	NA
Red junglefowl	Pink	female	geometrical	social	Yellow	geometrical	7	2	social.test	left	1	0	1	0	2	NA	NA
Red junglefowl	Pink	female	geometrical	social	Yellow	geometrical	7	2	social.test	left	0	0	0	0	NA	NA	NA
Red junglefowl	Pink	female	geometrical	social	Yellow	geometrical	7	2	social.control	control right	0	0	0	0	NA	NA	NA
Red junglefowl	Pink	female	geometrical	social	Yellow	geometrical	7	2	social.test	right	1	0	1	0	1.8	NA	NA
Red junglefowl	Pink	female	geometrical	social	Yellow	geometrical	7	2	social.control	control left	0	0	0	0	NA	NA	NA
Red junglefowl	Pink	female	geometrical	social	Yellow	geometrical	7	2	social.control	control right	0	0	0	0	NA	NA	NA
Red junglefowl	Pink	female	geometrical	social	Yellow	geometrical	7	2	social.test	left	0	0	0	0	NA	NA	NA
Red junglefowl	Pink	female	geometrical	social	Yellow	geometrical	7	2	social.control	control left	0	0	0	0	1.6	NA	NA
Red junglefowl	Pink	female	geometrical	social	Yellow	geometrical	7	2	social.test	right	0	0	0	0	NA	NA	NA
Red junglefowl	Pink	female	geometrical	social	Yellow	geometrical	8	2	social.control	control left	0	0	0	0	NA	NA	NA
Red junglefowl	Pink	female	geometrical	social	Yellow	geometrical	8	2	social.control	control right	1	0	1	0	4	NA	NA
Red junglefowl	Rooster	male	geometrical	nonsocial	NA	geometrical	5	1	nonsocial.control	control right	0	0	0	0	NA	NA	NA
Red junglefowl	Rooster	male	geometrical	nonsocial	NA	geometrical	5	1	nonsocial.test	right	0	0	0	0	NA	NA	NA
Red junglefowl	Rooster	male	geometrical	nonsocial	NA	geometrical	5	1	nonsocial.test	left	0	0	0	0	NA	NA	NA
Red junglefowl	Rooster	male	geometrical	nonsocial	NA	geometrical	5	1	nonsocial.control	control left	0	0	0	0	NA	NA	NA
Red junglefowl	Rooster	male	geometrical	nonsocial	NA	geometrical	5	1	nonsocial.test	right	0	0	0	0	NA	NA	NA
Red junglefowl	Rooster	male	geometrical	nonsocial	NA	geometrical	5	1	nonsocial.control	control right	0	0	0	0	NA	NA	NA
Red junglefowl	Rooster	male	geometrical	nonsocial	NA	geometrical	5	1	nonsocial.test	left	0	0	0	0	NA	NA	NA
Red junglefowl	Rooster	male	geometrical	nonsocial	NA	geometrical	5	1	nonsocial.test	right	0	0	0	0	NA	NA	NA
Red junglefowl	Rooster	male	geometrical	nonsocial	NA	geometrical	5	1	nonsocial.control	control left	1	0	1	0	5	NA	NA
Red junglefowl	Rooster	male	geometrical	nonsocial	NA	geometrical	5	1	nonsocial.control	control left	0	0	0	0	NA	NA	NA
Red junglefowl	Rooster	male	geometrical	nonsocial	NA	geometrical	5	1	nonsocial.test	left	0	0	0	0	NA	NA	NA
Red junglefowl	Rooster	male	geometrical	nonsocial	NA	geometrical	5	1	nonsocial.control	control right	0	0	0	0	NA	NA	NA
Red junglefowl	Rooster	male	geometrical	social	Yellow	geometrical	6	2	social.control	control left	0	0	0	0	NA	NA	NA
Red junglefowl	Rooster	male	geometrical	social	Yellow	geometrical	6	2	social.test	right	0	0	0	0	NA	NA	NA
Red junglefowl	Rooster	male	geometrical	social	Yellow	geometrical	6	2	social.test	left	0	0	0	0	NA	NA	NA
Red junglefowl	Rooster	male	geometrical	social	Yellow	geometrical	6	2	social.control	control left	0	0	0	0	NA	NA	NA
Red junglefowl	Rooster	male	geometrical	social	Yellow	geometrical	6	2	social.test	right	0	0	0	0	NA	NA	NA
Red junglefowl	Rooster	male	geometrical	social	Yellow	geometrical	6	2	social.control	control right	0	0	0	0	NA	NA	NA
Red junglefowl	Rooster	male	geometrical	social	Yellow	geometrical	6	2	social.test	left	0	0	0	0	NA	NA	NA
Red junglefowl	Rooster	male	geometrical	social	Yellow	geometrical	6	2	social.test	right	0	0	0	0	NA	NA	NA
Red junglefowl	Rooster	male	geometrical	social	Yellow	geometrical	6	2	social.control	control left	0	0	0	0	NA	NA	NA
Red junglefowl	Rooster	male	geometrical	social	Yellow	geometrical	6	2	social.control	control right	0	0	0	0	NA	NA	NA
Red junglefowl	Rooster	male	geometrical	social	Yellow	geometrical	6	2	social.test	left	0	0	0	0	NA	NA	NA
Red junglefowl	Rooster	male	geometrical	social	Yellow	geometrical	6	2	social.control	control left	0	0	0	0	NA	NA	NA
Red junglefowl	Green	female	geometrical	nonsocial	NA	geometrical	5	1	nonsocial.control	control right	0	0	0	0	NA	NA	NA
Red junglefowl	Green	female	geometrical	nonsocial	NA	geometrical	5	1	nonsocial.test	left	0	0	0	0	NA	NA	NA
Red junglefowl	Green	female	geometrical	nonsocial	NA	geometrical	5	1	nonsocial.test	left	0	0	0	0	NA	NA	NA
Red junglefowl	Green	female	geometrical	nonsocial	NA	geometrical	5	1	nonsocial.control	control right	0	0	0	0	NA	NA	NA
Red junglefowl	Green	female	geometrical	nonsocial	NA	geometrical	5	1	nonsocial.test	right	0	0	0	0	NA	NA	NA
Red junglefowl	Green	female	geometrical	nonsocial	NA	geometrical	5	1	nonsocial.control	control left	0	0	0	0	NA	NA	NA
Red junglefowl	Green	female	geometrical	nonsocial	NA	geometrical	5	1	nonsocial.control	control left	0	0	0	0	NA	NA	NA
Red junglefowl	Green	female	geometrical	nonsocial	NA	geometrical	5	1	nonsocial.test	right	0	0	0	0	NA	NA	NA
Red junglefowl	Green	female	geometrical	nonsocial	NA	geometrical	5	1	nonsocial.test	left	0	0	0	0	NA	NA	NA
Red junglefowl	Green	female	geometrical	nonsocial	NA	geometrical	5	1	nonsocial.control	control right	0	0	0	0	NA	NA	NA
Red junglefowl	Green	female	geometrical	nonsocial	NA	geometrical	5	1	nonsocial.test	right	0	0	0	0	NA	NA	NA
Red junglefowl	Green	female	geometrical	nonsocial	NA	geometrical	5	1	nonsocial.control	control left	0	0	0	0	NA	NA	NA
Red junglefowl	Green	female	geometrical	social	Yellow	geometrical	6	2	social.control	control right	1	0	1	0	0.6	NA	NA
Red junglefowl	Green	female	geometrical	social	Yellow	geometrical	6	2	social.test	left	0	0	0	1	NA	NA	0.4
Red junglefowl	Green	female	geometrical	social	Yellow	geometrical	6	2	social.test	left	0	0	0	1	NA	NA	0.4
Red junglefowl	Green	female	geometrical	social	Yellow	geometrical	6	2	social.control	control left	0	0	0	0	NA	NA	NA
Red junglefowl	Green	female	geometrical	social	Yellow	geometrical	6	2	social.test	right	1	0	1	0	2.2	NA	NA
Red junglefowl	Green	female	geometrical	social	Yellow	geometrical	6	2	social.control	control right	0	0	0	0	NA	NA	NA
Red junglefowl	Green	female	geometrical	social	Yellow	geometrical	6	2	social.control	control left	0	0	0	0	NA	NA	NA
Red junglefowl	Green	female	geometrical	social	Yellow	geometrical	6	2	social.test	left	0	0	0	0	NA	NA	NA
Red junglefowl	Green	female	geometrical	social	Yellow	geometrical	6	2	social.test	right	1	0	1	0	4.2	NA	NA
Red junglefowl	Green	female	geometrical	social	Yellow	geometrical	6	2	social.control	control left	0	0	0	0	4.8	NA	NA
Red junglefowl	Green	female	geometrical	social	Yellow	geometrical	6	2	social.test	right	0	0	0	0	NA	NA	NA
Red junglefowl	Green	female	geometrical	social	Yellow	geometrical	6	2	social.control	control right	0	0	0	0	NA	NA	NA
Red junglefowl	Red	female	geometrical	social	Pink	geometrical	5	1	social.test	right	0	0	0	0	NA	NA	NA
Red junglefowl	Red	female	geometrical	social	Pink	geometrical	5	1	social.test	left	0	0	0	0	NA	NA	NA
Red junglefowl	Red	female	geometrical	social	Pink	geometrical	5	1	social.control	control left	0	0	0	0	NA	NA	NA
Red junglefowl	Red	female	geometrical	social	Pink	geometrical	5	1	social.test	right	0	0	0	0	NA	NA	NA
Red junglefowl	Red	female	geometrical	social	Pink	geometrical	5	1	social.control	control left	0	0	0	0	NA	NA	NA
Red junglefowl	Red	female	geometrical	social	Pink	geometrical	5	1	social.test	left	0	0	0	1	NA	NA	2.2
Red junglefowl	Red	female	geometrical	social	Pink	geometrical	5	1	social.test	left	0	0	0	0	NA	NA	NA
Red junglefowl	Red	female	geometrical	social	Pink	geometrical	5	1	social.control	control right	0	0	0	0	NA	NA	NA
Red junglefowl	Red	female	geometrical	social	Pink	geometrical	5	1	social.control	control right	0	0	0	0	NA	NA	NA
Red junglefowl	Red	female	geometrical	social	Pink	geometrical	5	1	social.test	right	0	0	0	0	NA	NA	NA
Red junglefowl	Red	female	geometrical	social	Pink	geometrical	5	1	social.control	control left	0	0	0	0	NA	NA	NA
Red junglefowl	Red	female	geometrical	social	Pink	geometrical	5	1	social.control	control right	0	0	0	0	NA	NA	NA
Red junglefowl	Red	female	geometrical	nonsocial	NA	geometrical	6	2	nonsocial.test	right	0	0	0	0	NA	NA	NA
Red junglefowl	Red	female	geometrical	nonsocial	NA	geometrical	6	2	nonsocial.test	left	0	0	0	0	NA	NA	NA
Red junglefowl	Red	female	geometrical	nonsocial	NA	geometrical	6	2	nonsocial.control	control left	0	0	0	0	NA	NA	NA
Red junglefowl	Red	female	geometrical	nonsocial	NA	geometrical	6	2	nonsocial.test	right	0	0	0	0	NA	NA	NA
Red junglefowl	Red	female	geometrical	nonsocial	NA	geometrical	6	2	nonsocial.control	control right	0	0	0	0	NA	NA	NA
Red junglefowl	Red	female	geometrical	nonsocial	NA	geometrical	6	2	nonsocial.test	left	0	0	0	0	NA	NA	NA
Red junglefowl	Red	female	geometrical	nonsocial	NA	geometrical	6	2	nonsocial.test	left	0	0	0	0	NA	NA	NA
Red junglefowl	Red	female	geometrical	nonsocial	NA	geometrical	6	2	nonsocial.control	control left	0	0	0	0	NA	NA	NA
Red junglefowl	Red	female	geometrical	nonsocial	NA	geometrical	6	2	nonsocial.control	control left	0	0	0	0	NA	NA	NA
Red junglefowl	Red	female	geometrical	nonsocial	NA	geometrical	6	2	nonsocial.test	right	1	0	1	0	8.2	NA	NA
Red junglefowl	Red	female	geometrical	nonsocial	NA	geometrical	6	2	nonsocial.control	control right	0	0	0	0	NA	NA	NA
Red junglefowl	Red	female	geometrical	nonsocial	NA	geometrical	6	2	nonsocial.control	control right	0	0	0	0	NA	NA	NA
Red junglefowl	Yellow	female	geometrical	social	Pink	geometrical	6	1	social.test	right	0	0	0	0	NA	NA	NA
Red junglefowl	Yellow	female	geometrical	social	Pink	geometrical	6	1	social.control	control left	0	0	0	0	NA	NA	NA
Red junglefowl	Yellow	female	geometrical	social	Pink	geometrical	6	1	social.test	left	0	0	0	0	NA	NA	NA
Red junglefowl	Yellow	female	geometrical	social	Pink	geometrical	6	1	social.test	right	1	0	1	0	3	NA	NA
Red junglefowl	Yellow	female	geometrical	social	Pink	geometrical	6	1	social.control	control right	0	0	0	0	NA	NA	NA
Red junglefowl	Yellow	female	geometrical	social	Pink	geometrical	6	1	social.control	control right	0	0	0	0	NA	NA	NA
Red junglefowl	Yellow	female	geometrical	social	Pink	geometrical	6	1	social.test	left	0	0	0	0	NA	NA	NA
[truncated: 161 more rows]
