# Supplementary material for: Gaze following in Archosauria—Alligators and palaeognath birds suggest dinosaur origin of visual perspective taking
Source: Sci Adv. 2023 May 19;9(20):eadf0405. doi: 10.1126/sciadv.adf0405 (PMC10198628; doi:10.1126/sciadv.adf0405)
Supplement: Supplementary file 2 — Data S1 and S2 [file sciadv.adf0405_data_s1_and_s2.zip › adf0405_Data_S2.R]

library(car)
library(lattice)
library(lme4)
library(lmerTest)
library(multcomp)
library(MuMIn)
library(DHARMa)
library(DescTools)
library(lmtest)
library(MASS)
library(ggplot2)
library(ggsignif)
library(gdata)
library(pbkrtest)
library(brglm2)
library(scales)
library(ggpubr)
library(patchwork)
library(tidyverse)
library(cowplot)

setwd("D:\\GazeFollowingWriting\\ScienceAdvancesNEW")
getwd()

#######################DATA IMPORT##############################################
GF<-read.csv("DATAS1.csv", sep=";", header=T, dec=",")
str(GF)

GF$species<-as.factor(GF$Species)
GF$subject<-as.factor(GF$Subject)
GF$sex<-as.factor(GF$Sex)
GF$experimental.condition<-as.factor(GF$Experimental.condition)
GF$demonstrator.condition<-as.factor(GF$Demonstrator.condition)
GF$demonstrator<-as.factor(GF$Demonstrator)
GF$test.condition<-as.factor(GF$Test.condition)
GF$session<-as.factor(GF$Session)
GF$side<-as.factor(GF$Side)

str(GF)


#######################ALL EXPERIMENTS###########################################
all.ex<-glmer(VCO ~ experimental.condition*species + (1|subject:session), data= GF, family=binomial)

Full = all.ex
bestfit = drop1(Full, test="Chisq")
bestfit

###Results:
Anova(all.ex, type=3)###experimental condition and species have significant effects
summary(all.ex)


#######################EXPERIMENT1:UP###########################################
###Data preparation:
up<- subset(GF, experimental.condition=="up")

up.nonsoc<- subset(up, demonstrator.condition=="nonsocial")###no-demonstrator condition
up.soc<- subset(up, demonstrator.condition=="social")###demonstrator condition


####Birds:
up.nonsoc.birds<-subset(up.nonsoc, species!="Alligator")###no-demonstrator condition
up.soc.birds<-subset(up.soc, species!="Alligator")###demonstrator condition


###1.No-demonstrator condition:
spineplot(table(up.nonsoc.birds$test.condition, up.nonsoc.birds$VCO)) 

demo.birds.up.ns<-glmer(VCO ~ species*test.condition + (1|subject:session) , data= up.nonsoc.birds, family=binomial)

Full = demo.birds.up.ns
bestfit = drop1(Full, test="Chisq")
bestfit

demo.birds.up.ns1<-glmer(VCO ~ species + test.condition + (1|subject:session) , data=up.nonsoc.birds, family=binomial)

###Results:
Anova(demo.birds.up.ns1,type=3)###Neither species nor test condition have significant impact on response


###2.Demonstrator condition:
spineplot(table(up.soc.birds$test.condition, up.soc.birds$VCO)) 

demo.birds.up.s<-glmer(VCO ~ species*test.condition + (1|subject:session) , data=up.soc.birds, family=binomial)

Full = demo.birds.up.s
bestfit = drop1(Full, test="Chisq")
bestfit

###Results:
Anova(demo.birds.up.s,type=3)###Test condition significant, but not species
summary(demo.birds.up.s)


###3.Demonstrator condition of individual bird species
###Elegant-crested tinamou
up.ect<-subset(up.soc.birds, species=="Elegant-crested tinamou")
demo.ect.up.s<-glmer(VCO ~ test.condition + (1|subject:session) , data=up.ect, family=binomial)

Full = demo.ect.up.s
bestfit = drop1(Full, test="Chisq")
bestfit

Anova(demo.ect.up.s, type=3)

###Emu
up.emu<-subset(up.soc.birds, species=="Emu")
demo.emu.up.s<-glmer(VCO ~ test.condition + (1|subject:session) , data=up.emu, family=binomial)

Full = demo.emu.up.s
bestfit = drop1(Full, test="Chisq")
bestfit

Anova(demo.emu.up.s, type=3)

###Rhea:
up.rhea<-subset(up.soc.birds, species=="Rhea")
demo.rhea.up.s<-glmer(VCO ~ test.condition + (1|subject:session) , data=up.rhea, family=binomial)

Full = demo.rhea.up.s
bestfit = drop1(Full, test="Chisq")
bestfit

Anova(demo.rhea.up.s, type=3)

###Red Junglefowl
up.rj<-subset(up.soc.birds, species=="Red junglefowl")
demo.rj.up.s<-glmer(VCO ~ test.condition + (1|subject:session) , data=up.rj, family=binomial)

Full = demo.rj.up.s
bestfit = drop1(Full, test="Chisq")
bestfit

Anova(demo.rj.up.s, type=3)


###Alligators:
up.nonsoc.alligators<-subset(up.nonsoc, species=="Alligator")###no-demonstrator condition
up.soc.alligators<-subset(up.soc, species=="Alligator")###demonstrator condition

###1.No-demonstrator condition:
spineplot(table(up.nonsoc.alligators$test.condition, up.nonsoc.alligators$VCO)) 
spineplot(table(up.nonsoc.alligators$test.condition, up.nonsoc.alligators$TA)) 
###TA=turning around; subsequently used as response variable

demo.alligators.up.ns<-glmer(TA ~ test.condition + (1|subject:session) , data=up.nonsoc.alligators, family=binomial)

Full = demo.alligators.up.ns
bestfit = drop1(Full, test="Chisq")
bestfit

###Results:
Anova(demo.alligators.up.ns, type=3)###No significant effects


###2.Demonstrator condition
spineplot(table(up.soc.alligators$test.condition, up.soc.alligators$VCO)) 
spineplot(table(up.soc.alligators$test.condition, up.soc.alligators$TA))

demo.alligators.up.s<-glmer(TA ~ test.condition + (1|subject:session) , data=up.soc.alligators, family=binomial)

Full = demo.alligators.up.s
bestfit = drop1(Full, test="Chisq")
bestfit

###Results:
Anova(demo.alligators.up.s,type=3)###test condition significant
summary(demo.alligators.up.s)


#######################EXPERIMENT2:SIDE#########################################
###Data preparation
side<-subset(GF, experimental.condition=="side")
nonsoc.side<-subset(side, demonstrator.condition=="nonsocial")####No-demonstrator condition
soc.side<-subset(side, demonstrator.condition=="social")###Demonstrator condition


###Birds:
soc.side2<-subset(soc.side, species!="Alligator")
nonsoc.side2<-subset(nonsoc.side, species!="Alligator")


spineplot(table(nonsoc.side2$test.condition, nonsoc.side2$VCO))

###1.No-demonstrator condition:
demo.side.ns<-glmer(VCO ~species*test.condition + (1|subject:session) , data=nonsoc.side2, family=binomial)

Full = demo.side.ns
bestfit = drop1(Full, test="Chisq")
bestfit

demo.side.ns1<-glmer(VCO ~species + test.condition + (1|subject:session) , data=nonsoc.side2, family=binomial)

Full = demo.side.ns1
bestfit = drop1(Full, test="Chisq")
bestfit

demo.side.ns2<-glmer(VCO ~test.condition + (1|subject:session) , data=nonsoc.side2, family=binomial)


Full = demo.side.ns2
bestfit = drop1(Full, test="Chisq")
bestfit

###Results:
Anova(demo.side.ns2, type=3)###trend to significance test condition 


###2.Demonstrator condition:
demo.side.s.birds<-glmer(VCO ~species*test.condition + (1|subject:session) , data=soc.side2, family=binomial)

Full = demo.side.s.birds
bestfit = drop1(Full, test="Chisq")
bestfit

###Results:
Anova(demo.side.s.birds, type=3)###Significant effect of species and test condition 
summary(demo.side.s.birds)


###3.Individual bird species demonstrator condition
###Elegant-crested tinamou
sideect<-subset(soc.side2, species=="Elegant-crested tinamou")
side.ect<-glmer(VCO~test.condition+(1|subject:session), data=sideect, family=binomial)
Anova(side.ect, type=3)

###Rhea
siderhea<-subset(soc.side2, species=="Rhea")
side.rhea<-glmer(VCO~test.condition+(1|subject:session), data=siderhea, family=binomial)
Anova(side.rhea, type=3)

###Red Junglefowl
siderj<-subset(soc.side2, species=="Red junglefowl")
side.rj<-glmer(VCO~test.condition+(1|subject:session), data=siderj, family=binomial)
Anova(side.rj, type=3)

####Emus
sideemu<-subset(soc.side2, species=="Emu")
side.emu<-glmer(VCO~test.condition+(1|subject:session), data=sideemu, family=binomial)
Anova(side.emu, type=3)


###Alligators:
soc.side.all<-subset(soc.side, species=="Alligator")###Demonstrator condition
nonsoc.side.all<-subset(nonsoc.side, species=="Alligator")###No-demonstrator condition


###1.No-demonstrator condition:
demo.side.ns.all<-glmer(VCO ~ test.condition + (1|subject:session) , data=nonsoc.side.all, family=binomial)

Full = demo.side.ns.all
bestfit = drop1(Full, test="Chisq")
bestfit

###Results:
Anova(demo.side.ns.all, type=3)###no significant effects 


###2.Demonstrator condition:
demo.side.s.all<-glmer(VCO ~ test.condition + (1|subject:session) , data=soc.side.all, family=binomial)

Full = demo.side.s.all
bestfit = drop1(Full, test="Chisq")
bestfit

###Results
Anova(demo.side.s.all, type=3)###significant effect test condition 


#######################PROPORTIONS GF INTO DISTANCE#############################
###Data preparation:
GF.dist<-subset(GF, experimental.condition!="geometrical")###only gaze-following into the distance
GF.dist.test<-subset(GF.dist, test.condition=="social.test")###only stimulus trials of the demonstrator condition


Prop.dist<-glmer(VCO ~ experimental.condition+species + (1|subject:session), data= GF.dist.test, family=binomial)

Full = Prop.dist
bestfit = drop1(Full, test="Chisq")
bestfit

###Results:
Anova(Prop.dist)
summary(Prop.dist)
ph.m1 <- glht(Prop.dist, linfct = mcp(species="Tukey"))
summary(ph.m1)


#############################EXPERIMENT 3: GEOMETRICAL##########################
###Data preparation:
geom<-subset(GF, experimental.condition=="geometrical")
geom<-subset(geom, species!="Alligator")
ns.geom<-subset(geom, demonstrator.condition=="nonsocial")###No-demonstrator condition
s.geom<-subset(geom, demonstrator.condition=="social")###Demonstrator condition


###1.No-demonstrator condition
spineplot(table(ns.geom$test.condition, ns.geom$VCO))

demo.geom.ns<-glmer(VCO ~ species*test.condition + (1|subject:session) , data=ns.geom, family=binomial)

Full = demo.geom.ns
bestfit = drop1(Full, test="Chisq")
bestfit

demo.geom.ns1<-glmer(VCO ~ species + test.condition + (1|subject:session) , data=ns.geom, family=binomial)

Full = demo.geom.ns1
bestfit = drop1(Full, test="Chisq")
bestfit

###Results:
Anova(demo.geom.ns1,type=3)###Trend to significance of test condition 


###2.Demonstrator condition: 
demo.geom.s<-glmer(VCO ~ species*test.condition + (1|subject:session) , data=s.geom, family=binomial)

Full = demo.geom.s
bestfit = drop1(Full, test="Chisq")
bestfit

demo.geom.s1<-glmer(VCO ~ species + test.condition + (1|subject:session) , data=s.geom, family=binomial)


##Results:
Anova(demo.geom.s1,type=3)####significant effect of test condition 


###3.Individual bird species demonstrator condition:
###ECT
geomect<-subset(s.geom, species=="Elegant-crested tinamou")
geom.ect<-glmer(VCO~test.condition+(1|subject:session), data=geomect, family=binomial)
Anova(geom.ect, type=3)

###Rhea
geomrhea<-subset(s.geom, species=="Rhea")
geom.rhea<-glmer(VCO~test.condition+(1|subject:session), data=geomrhea, family=binomial)
Anova(geom.rhea, type=3)###Error because rheas never looked over barrier in control trials

###Red Junglefowl
geomrj<-subset(s.geom, species=="Red junglefowl")
geom.rj<-glmer(VCO~test.condition+(1|subject:session), data=geomrj, family=binomial)
Anova(geom.rj, type=3)

####Emus
geomemu<-subset(s.geom, species=="Emu")
geom.emu<-glmer(VCO~test.condition+(1|subject:session), data=geomemu, family=binomial)
Anova(geom.emu, type=3)


##############################CHECKING BACK#####################################
###Data preparation:
soc.test<-subset(GF, test.condition=="social.test")###only stimulus trials of demonstrator condition
soctest2<-subset(soc.test, species!="Alligator")

fit.cb.all<-glmer(CB~experimental.condition*species +(1|subject:session), data=soctest2, family=binomial)

Full = fit.cb.all
bestfit = drop1(Full, test="Chisq")
bestfit

###Results:
Anova(fit.cb.all, type=3)###significant effect of species and interaction experimental condition and species


##################################CHECKING BACK: EXPERIMENT1####################
###Data preparation:
soc.up<-subset(soctest2, experimental.condition=="up")###demonstrator condition of experiment1

###Model:
CB.fit.up<-glmer(CB~species + (1|subject:session), data=soc.up, family=binomial)

Full = CB.fit.up
bestfit = drop1(Full, test="Chisq")
bestfit

###Results:
Anova(CB.fit.up, type=3)###No significant effects


#############################CHECKING BACK: EXPERIMENT2#########################
###Data preparation:
soc.side<-subset(soctest2, experimental.condition=="side")###demonstrator condition of experiment2


CB.fit.side<-glmer(CB~species+(1|subject:session), data=soc.side, family=binomial)

###Results:
Anova(CB.fit.side, type=3)###No signifiant effects


#############################CHECKING BACK: EXPERIMENT2##########################
###Data preparation
soc.geom<-subset(soctest2, experimental.condition=="geometrical")###demonstrator condition of experiment3


CB.fit.geom<-glmer(CB~species+ (1|subject:session), data=soc.geom, family=binomial)

Full = CB.fit.geom
bestfit = drop1(Full, test="Chisq")
bestfit

##Results:
Anova(CB.fit.geom, type=3)##significant effect of species
summary(CB.fit.geom)
